# Supplementary material for: linc-ADAIN, a human adipose lincRNA, regulates adipogenesis by modulating KLF5 and IL-8 mRNA stability
Source: Cell Rep. Author manuscript; Available in PMC 2024 Aug 20. (PMC11334222; doi:10.1016/j.celrep.2024.114240)
Supplement: Supplementary Material [file NIHMS2009043-supplement-Supplementary_Material.zip]

Archive with 7 entries (7 files):
- 1-s2.0-S2211124724005680-mmc2.xlsx
- 1-s2.0-S2211124724005680-mmc1.pdf
- 1-s2.0-S2211124724005680-mmc3.xlsx
- 1-s2.0-S2211124724005680-mmc4.xlsx
- 1-s2.0-S2211124724005680-mmc5.xlsx
- 1-s2.0-S2211124724005680-mmc6.xlsx
- 1-s2.0-S2211124724005680-mmc7.pdf
