# Supplementary material for: linc-ADAIN, a human adipose lincRNA, regulates adipogenesis by modulating KLF5 and IL-8 mRNA stability
Source: Cell Rep. Author manuscript; Available in PMC 2024 Aug 20. (PMC11334222; doi:10.1016/j.celrep.2024.114240)
Supplement: Supplementary Material [file NIHMS2009043-supplement-Supplementary_Material.zip › 1-s2.0-S2211124724005680-mmc2.xlsx]

## Sheet: Sheet1
Protein (NCBI)	Identified Proteins (560/574)	Accession Number	Alternate ID	Molecular Weight	Antisense (Total spectrum count)	LincADAIN (Total spectrum count)
RRBP1	Ribosome-binding protein 1 OS=Homo sapiens OX=9606 GN=RRBP1 PE=1 SV=5	sp|Q9P2E9|RRBP1_HUMAN		152 kDa	0	54
NONO	Non-POU domain-containing octamer-binding protein OS=Homo sapiens OX=9606 GN=NONO PE=1 SV=4	sp|Q15233|NONO_HUMAN		54 kDa	1	40
MYH11	Isoform 2 of Myosin-11 OS=Homo sapiens OX=9606 GN=MYH11	sp|P35749-2|MYH11_HUMAN (+3)		228 kDa	0	39
HNRPM	Isoform 2 of Heterogeneous nuclear ribonucleoprotein M OS=Homo sapiens OX=9606 GN=HNRNPM	sp|P52272-2|HNRPM_HUMAN (+1)		74 kDa	0	29
HNRPQ	Heterogeneous nuclear ribonucleoprotein Q OS=Homo sapiens OX=9606 GN=SYNCRIP PE=1 SV=2	sp|O60506|HNRPQ_HUMAN		70 kDa	0	27
SFPQ	Splicing factor, proline- and glutamine-rich OS=Homo sapiens OX=9606 GN=SFPQ PE=1 SV=2	sp|P23246|SFPQ_HUMAN		76 kDa	2	50
DDX5	Probable ATP-dependent RNA helicase DDX5 OS=Homo sapiens OX=9606 GN=DDX5 PE=1 SV=1	sp|P17844|DDX5_HUMAN		69 kDa	0	23
HNRPU	Isoform 2 of Heterogeneous nuclear ribonucleoprotein U OS=Homo sapiens OX=9606 GN=HNRNPU	sp|Q00839-2|HNRPU_HUMAN		89 kDa	1	23
FXR1	Fragile X mental retardation syndrome-related protein 1 OS=Homo sapiens OX=9606 GN=FXR1 PE=1 SV=3	sp|P51114|FXR1_HUMAN		70 kDa	0	21
IGF2BP2	Isoform 2 of Insulin-like growth factor 2 mRNA-binding protein 2 OS=Homo sapiens OX=9606 GN=IGF2BP2	sp|Q9Y6M1-1|IF2B2_HUMAN (+1)		62 kDa	0	21
LYRIC	Protein LYRIC OS=Homo sapiens OX=9606 GN=MTDH PE=1 SV=2	LYRIC_HUMAN		64 kDa	0	20
DHX9	ATP-dependent RNA helicase A OS=Homo sapiens OX=9606 GN=DHX9 PE=1 SV=4	sp|Q08211|DHX9_HUMAN		141 kDa	2	39
DDX17	Isoform 2 of Probable ATP-dependent RNA helicase DDX17 OS=Homo sapiens OX=9606 GN=DDX17	sp|Q92841-1|DDX17_HUMAN (+2)		72 kDa	0	19
ROA1	Isoform A1-A of Heterogeneous nuclear ribonucleoprotein A1 OS=Homo sapiens OX=9606 GN=HNRNPA1	sp|P09651-2|ROA1_HUMAN (+2)		34 kDa	1	19
ASPH	Isoform 10 of Aspartyl/asparaginyl beta-hydroxylase OS=Homo sapiens OX=9606 GN=ASPH	sp|Q12797-10|ASPH_HUMAN (+1)		83 kDa	0	18
IF2B	Eukaryotic translation initiation factor 2 subunit 2 OS=Homo sapiens OX=9606 GN=EIF2S2 PE=1 SV=2	IF2B_HUMAN		38 kDa	0	18
HNRH1	Heterogeneous nuclear ribonucleoprotein H OS=Homo sapiens OX=9606 GN=HNRNPH1 PE=1 SV=4	HNRH1_HUMAN		49 kDa	0	17
RBM14	RNA-binding protein 14 OS=Homo sapiens OX=9606 GN=RBM14 PE=1 SV=2	sp|Q96PK6|RBM14_HUMAN		69 kDa	1	17
G3BP1	Ras GTPase-activating protein-binding protein 1 OS=Homo sapiens OX=9606 GN=G3BP1 PE=1 SV=1	sp|Q13283|G3BP1_HUMAN		52 kDa	0	15
PABP1	Isoform 2 of Polyadenylate-binding protein 1 OS=Homo sapiens OX=9606 GN=PABPC1	sp|P11940-2|PABP1_HUMAN (+1)		61 kDa	0	15
FXR2	Fragile X mental retardation syndrome-related protein 2 OS=Homo sapiens OX=9606 GN=FXR2 PE=1 SV=2	FXR2_HUMAN		74 kDa	0	15
HNRH2	Heterogeneous nuclear ribonucleoprotein H2 OS=Homo sapiens OX=9606 GN=HNRNPH2 PE=1 SV=1	HNRH2_HUMAN		49 kDa	0	14
ROA2	Heterogeneous nuclear ribonucleoproteins A2/B1 OS=Homo sapiens OX=9606 GN=HNRNPA2B1 PE=1 SV=2	sp|P22626|ROA2_HUMAN		37 kDa	1	14
HuR	ELAV-like protein 1 OS=Homo sapiens OX=9606 GN=ELAVL1 PE=1 SV=2	sp|Q15717|ELAV1_HUMAN		36 kDa	0	13
RL23A	60S ribosomal protein L23a OS=Homo sapiens OX=9606 GN=RPL23A PE=1 SV=1	RL23A_HUMAN		18 kDa	1	13
YBOX1	Y-box-binding protein 1 OS=Homo sapiens OX=9606 GN=YBX1 PE=1 SV=3	YBOX1_HUMAN		36 kDa	0	12
TRI25	E3 ubiquitin/ISG15 ligase TRIM25 OS=Homo sapiens OX=9606 GN=TRIM25 PE=1 SV=2	TRI25_HUMAN		71 kDa	0	12
TOP2B	Isoform Beta-1 of DNA topoisomerase 2-beta OS=Homo sapiens OX=9606 GN=TOP2B	sp|Q02880-2|TOP2B_HUMAN (+1)		183 kDa	0	12
HNRPK	Isoform 2 of Heterogeneous nuclear ribonucleoprotein K OS=Homo sapiens OX=9606 GN=HNRNPK	sp|P61978-2|HNRPK_HUMAN (+1)		51 kDa	0	12
RBMX	RNA-binding motif protein, X chromosome OS=Homo sapiens OX=9606 GN=RBMX PE=1 SV=3	sp|P38159|RBMX_HUMAN		42 kDa	0	12
RS3A	40S ribosomal protein S3a OS=Homo sapiens OX=9606 GN=RPS3A PE=1 SV=2	RS3A_HUMAN		30 kDa	1	12
TOP1	DNA topoisomerase 1 OS=Homo sapiens OX=9606 GN=TOP1 PE=1 SV=2	TOP1_HUMAN		91 kDa	0	11
IF2G	Eukaryotic translation initiation factor 2 subunit 3 OS=Homo sapiens OX=9606 GN=EIF2S3 PE=1 SV=3	IF2G_HUMAN		51 kDa	0	11
PTBP1	Isoform 2 of Polypyrimidine tract-binding protein 1 OS=Homo sapiens OX=9606 GN=PTBP1	sp|P26599-2|PTBP1_HUMAN (+2)		59 kDa	0	11
ATD3A	Isoform 2 of ATPase family AAA domain-containing protein 3A OS=Homo sapiens OX=9606 GN=ATAD3A	sp|Q9NVI7-2|ATD3A_HUMAN		66 kDa	0	11
RS11	40S ribosomal protein S11 OS=Homo sapiens OX=9606 GN=RPS11 PE=1 SV=3	RS11_HUMAN		18 kDa	0	11
RS3	40S ribosomal protein S3 OS=Homo sapiens OX=9606 GN=RPS3 PE=1 SV=2	sp|P23396|RS3_HUMAN		27 kDa	0	11
DDX1	ATP-dependent RNA helicase DDX1 OS=Homo sapiens OX=9606 GN=DDX1 PE=1 SV=2	sp|Q92499|DDX1_HUMAN		82 kDa	0	11
HNRPD	Isoform 3 of Heterogeneous nuclear ribonucleoprotein D0 OS=Homo sapiens OX=9606 GN=HNRNPD	sp|Q14103-3|HNRPD_HUMAN		33 kDa	0	11
CAPR1	Isoform 2 of Caprin-1 OS=Homo sapiens OX=9606 GN=CAPRIN1	sp|Q14444-2|CAPR1_HUMAN (+1)		77 kDa	0	11
SRRM1	Isoform 2 of Serine/arginine repetitive matrix protein 1 OS=Homo sapiens OX=9606 GN=SRRM1	sp|Q8IYB3-2|SRRM1_HUMAN (+1)		102 kDa	1	11
MYO6	Isoform 6 of Unconventional myosin-VI OS=Homo sapiens OX=9606 GN=MYO6	sp|Q9UM54-6|MYO6_HUMAN		149 kDa	0	10
STAU1	Isoform Short of Double-stranded RNA-binding protein Staufen homolog 1 OS=Homo sapiens OX=9606 GN=STAU1	sp|O95793-2|STAU1_HUMAN (+1)		55 kDa	0	10
NUCL	Nucleolin OS=Homo sapiens OX=9606 GN=NCL PE=1 SV=3	NUCL_HUMAN		77 kDa	0	10
G3BP2	Isoform B of Ras GTPase-activating protein-binding protein 2 OS=Homo sapiens OX=9606 GN=G3BP2	sp|Q9UN86-2|G3BP2_HUMAN (+1)		51 kDa	0	10
HNRPF	Heterogeneous nuclear ribonucleoprotein F OS=Homo sapiens OX=9606 GN=HNRNPF PE=1 SV=3	HNRPF_HUMAN		46 kDa	0	10
ECHB	Isoform 2 of Trifunctional enzyme subunit beta, mitochondrial OS=Homo sapiens OX=9606 GN=HADHB	sp|P55084-2|ECHB_HUMAN (+1)		49 kDa	1	10
RS24	Isoform 2 of 40S ribosomal protein S24 OS=Homo sapiens OX=9606 GN=RPS24	sp|P62847-2|RS24_HUMAN (+3)		15 kDa	1	10
TR150	Thyroid hormone receptor-associated protein 3 OS=Homo sapiens OX=9606 GN=THRAP3 PE=1 SV=2	TR150_HUMAN		109 kDa	2	20
ROA3	Heterogeneous nuclear ribonucleoprotein A3 OS=Homo sapiens OX=9606 GN=HNRNPA3 PE=1 SV=2	sp|P51991|ROA3_HUMAN		40 kDa	0	9
ABCF1	ATP-binding cassette sub-family F member 1 OS=Homo sapiens OX=9606 GN=ABCF1 PE=1 SV=2	sp|Q8NE71|ABCF1_HUMAN		96 kDa	0	9
ZCCHV	Zinc finger CCCH-type antiviral protein 1 OS=Homo sapiens OX=9606 GN=ZC3HAV1 PE=1 SV=3	sp|Q7Z2W4|ZCCHV_HUMAN		101 kDa	0	9
F120A	Isoform F of Constitutive coactivator of PPAR-gamma-like protein 1 OS=Homo sapiens OX=9606 GN=FAM120A	sp|Q9NZB2-6|F120A_HUMAN (+1)		125 kDa	0	9
IF16	Isoform 2 of Gamma-interferon-inducible protein 16 OS=Homo sapiens OX=9606 GN=IFI16	sp|Q16666-2|IF16_HUMAN (+2)		82 kDa	0	9
SND1	Staphylococcal nuclease domain-containing protein 1 OS=Homo sapiens OX=9606 GN=SND1 PE=1 SV=1	SND1_HUMAN		102 kDa	0	9
FMR1	Isoform 1 of Synaptic functional regulator FMR1 OS=Homo sapiens OX=9606 GN=FMR1	sp|Q06787-2|FMR1_HUMAN (+3)		67 kDa	0	9
PABP4	Isoform 2 of Polyadenylate-binding protein 4 OS=Homo sapiens OX=9606 GN=PABPC4	sp|Q13310-2|PABP4_HUMAN (+2)		70 kDa	0	9
RMXL1	RNA binding motif protein, X-linked-like-1 OS=Homo sapiens OX=9606 GN=RBMXL1 PE=1 SV=1	RMXL1_HUMAN		42 kDa	0	9
BCLF1	Isoform 2 of Bcl-2-associated transcription factor 1 OS=Homo sapiens OX=9606 GN=BCLAF1	sp|Q9NYF8-2|BCLF1_HUMAN (+1)		106 kDa	1	9
RS15A	40S ribosomal protein S15a OS=Homo sapiens OX=9606 GN=RPS15A PE=1 SV=2	RS15A_HUMAN		15 kDa	1	9
PLEC	Plectin OS=Homo sapiens OX=9606 GN=PLEC PE=1 SV=3	sp|Q15149|PLEC_HUMAN		532 kDa	6	50
HNRPR	Isoform 2 of Heterogeneous nuclear ribonucleoprotein R OS=Homo sapiens OX=9606 GN=HNRNPR	sp|O43390-2|HNRPR_HUMAN (+1)		71 kDa	0	8
NUFP2	Nuclear fragile X mental retardation-interacting protein 2 OS=Homo sapiens OX=9606 GN=NUFIP2 PE=1 SV=1	sp|Q7Z417|NUFP2_HUMAN		76 kDa	0	8
RS6	40S ribosomal protein S6 OS=Homo sapiens OX=9606 GN=RPS6 PE=1 SV=1	RS6_HUMAN		29 kDa	0	8
IF2A	Eukaryotic translation initiation factor 2 subunit 1 OS=Homo sapiens OX=9606 GN=EIF2S1 PE=1 SV=3	IF2A_HUMAN		36 kDa	0	8
RTCB	RNA-splicing ligase RtcB homolog OS=Homo sapiens OX=9606 GN=RTCB PE=1 SV=1	RTCB_HUMAN		55 kDa	0	8
RL10	60S ribosomal protein L10 OS=Homo sapiens OX=9606 GN=RPL10 PE=1 SV=4	RL10_HUMAN		25 kDa	0	8
LRRC59	Leucine-rich repeat-containing protein 59 OS=Homo sapiens OX=9606 GN=LRRC59 PE=1 SV=1	LRC59_HUMAN		35 kDa	0	8
CAVN2	Caveolae-associated protein 2 OS=Homo sapiens OX=9606 GN=CAVIN2 PE=1 SV=3	CAVN2_HUMAN		47 kDa	0	8
HNRDL	Isoform 2 of Heterogeneous nuclear ribonucleoprotein D-like OS=Homo sapiens OX=9606 GN=HNRNPDL	sp|O14979-2|HNRDL_HUMAN (+1)		34 kDa	0	8
ROAA	Isoform 3 of Heterogeneous nuclear ribonucleoprotein A/B OS=Homo sapiens OX=9606 GN=HNRNPAB	sp|Q99729-3|ROAA_HUMAN		31 kDa	0	8
ADT3	ADP/ATP translocase 3 OS=Homo sapiens OX=9606 GN=SLC25A6 PE=1 SV=4	ADT3_HUMAN		33 kDa	0	8
MYO1E	Unconventional myosin-Ie OS=Homo sapiens OX=9606 GN=MYO1E PE=1 SV=2	MYO1E_HUMAN		127 kDa	1	8
RL31	60S ribosomal protein L31 OS=Homo sapiens OX=9606 GN=RPL31 PE=1 SV=1	sp|P62899|RL31_HUMAN		14 kDa	1	8
MYO5A	Isoform 2 of Unconventional myosin-Va OS=Homo sapiens OX=9606 GN=MYO5A	sp|Q9Y4I1-2|MYO5A_HUMAN (+2)		212 kDa	0	7
RS13	40S ribosomal protein S13 OS=Homo sapiens OX=9606 GN=RPS13 PE=1 SV=2	RS13_HUMAN		17 kDa	0	7
SPS2L	Isoform 2 of SPATS2-like protein OS=Homo sapiens OX=9606 GN=SPATS2L	sp|Q9NUQ6-2|SPS2L_HUMAN (+3)		54 kDa	0	7
KHDR1	Isoform 2 of KH domain-containing, RNA-binding, signal transduction-associated protein 1 OS=Homo sapiens OX=9606 GN=KHDRBS1	sp|Q07666-2|KHDR1_HUMAN (+1)		46 kDa	0	7
IGG1	Immunoglobulin gamma-1 heavy chain OS=Homo sapiens OX=9606 PE=1 SV=2	IGG1_HUMAN (+1)		49 kDa	0	7
RL9	60S ribosomal protein L9 OS=Homo sapiens OX=9606 GN=RPL9 PE=1 SV=1	RL9_HUMAN (+1)		22 kDa	0	7
DDX3X	Isoform 2 of ATP-dependent RNA helicase DDX3X OS=Homo sapiens OX=9606 GN=DDX3X	sp|O00571-2|DDX3X_HUMAN (+1)		71 kDa	0	7
YBOX3	Y-box-binding protein 3 OS=Homo sapiens OX=9606 GN=YBX3 PE=1 SV=4	sp|P16989|YBOX3_HUMAN		40 kDa	0	7
RL17	Isoform 3 of 60S ribosomal protein L17 OS=Homo sapiens OX=9606 GN=RPL17	sp|P18621-3|RL17_HUMAN (+1)		26 kDa	1	7
RL24	60S ribosomal protein L24 OS=Homo sapiens OX=9606 GN=RPL24 PE=1 SV=1	RL24_HUMAN		18 kDa	1	7
ILF2	Interleukin enhancer-binding factor 2 OS=Homo sapiens OX=9606 GN=ILF2 PE=1 SV=2	ILF2_HUMAN		43 kDa	2	13
ILF3	Interleukin enhancer-binding factor 3 OS=Homo sapiens OX=9606 GN=ILF3 PE=1 SV=3	sp|Q12906|ILF3_HUMAN		95 kDa	6	37
ZO2	Isoform C1 of Tight junction protein ZO-2 OS=Homo sapiens OX=9606 GN=TJP2	sp|Q9UDY2-3|ZO2_HUMAN (+3)		131 kDa	0	6
FARP1	Isoform 2 of FERM, ARHGEF and pleckstrin domain-containing protein 1 OS=Homo sapiens OX=9606 GN=FARP1	sp|Q9Y4F1-2|FARP1_HUMAN (+1)		122 kDa	0	6
AP2A1	Isoform B of AP-2 complex subunit alpha-1 OS=Homo sapiens OX=9606 GN=AP2A1	sp|O95782-2|AP2A1_HUMAN (+1)		105 kDa	0	6
PSPC1	Paraspeckle component 1 OS=Homo sapiens OX=9606 GN=PSPC1 PE=1 SV=1	sp|Q8WXF1|PSPC1_HUMAN		59 kDa	0	6
ATX2L	Ataxin-2-like protein OS=Homo sapiens OX=9606 GN=ATXN2L PE=1 SV=2	sp|Q8WWM7|ATX2L_HUMAN		113 kDa	0	6
RS15	40S ribosomal protein S15 OS=Homo sapiens OX=9606 GN=RPS15 PE=1 SV=2	RS15_HUMAN		17 kDa	0	6
RBM10	Isoform 2 of RNA-binding protein 10 OS=Homo sapiens OX=9606 GN=RBM10	sp|P98175-2|RBM10_HUMAN (+2)		103 kDa	0	6
ACD11	Acyl-CoA dehydrogenase family member 11 OS=Homo sapiens OX=9606 GN=ACAD11 PE=1 SV=3	sp|Q709F0|ACD11_HUMAN		87 kDa	0	6
MATR3	Matrin-3 OS=Homo sapiens OX=9606 GN=MATR3 PE=1 SV=2	sp|P43243|MATR3_HUMAN		95 kDa	0	6
RL27A	60S ribosomal protein L27a OS=Homo sapiens OX=9606 GN=RPL27A PE=1 SV=2	RL27A_HUMAN		17 kDa	0	6
ATPG	Isoform Heart of ATP synthase subunit gamma, mitochondrial OS=Homo sapiens OX=9606 GN=ATP5F1C	sp|P36542-2|ATPG_HUMAN		33 kDa	1	6
RL11	Isoform 2 of 60S ribosomal protein L11 OS=Homo sapiens OX=9606 GN=RPL11	sp|P62913-2|RL11_HUMAN (+1)		20 kDa	1	6
LPPRC	Leucine-rich PPR motif-containing protein, mitochondrial OS=Homo sapiens OX=9606 GN=LRPPRC PE=1 SV=3	LPPRC_HUMAN		158 kDa	0	5
DKC1	H/ACA ribonucleoprotein complex subunit DKC1 OS=Homo sapiens OX=9606 GN=DKC1 PE=1 SV=3	sp|O60832|DKC1_HUMAN		58 kDa	0	5
CKAP4	Cytoskeleton-associated protein 4 OS=Homo sapiens OX=9606 GN=CKAP4 PE=1 SV=2	CKAP4_HUMAN		66 kDa	0	5
RL6	60S ribosomal protein L6 OS=Homo sapiens OX=9606 GN=RPL6 PE=1 SV=3	RL6_HUMAN		33 kDa	0	5
PRC2A	Protein PRRC2A OS=Homo sapiens OX=9606 GN=PRRC2A PE=1 SV=3	sp|P48634|PRC2A_HUMAN		229 kDa	0	5
AP2B1	Isoform 2 of AP-2 complex subunit beta OS=Homo sapiens OX=9606 GN=AP2B1	sp|P63010-2|AP2B1_HUMAN (+2)		106 kDa	0	5
DHX15	Pre-mRNA-splicing factor ATP-dependent RNA helicase DHX15 OS=Homo sapiens OX=9606 GN=DHX15 PE=1 SV=2	DHX15_HUMAN		91 kDa	0	5
GPAT1	Glycerol-3-phosphate acyltransferase 1, mitochondrial OS=Homo sapiens OX=9606 GN=GPAM PE=1 SV=3	GPAT1_HUMAN		94 kDa	0	5
TRFE	Serotransferrin OS=Homo sapiens OX=9606 GN=TF PE=1 SV=3	TRFE_HUMAN		77 kDa	0	5
ROA0	Heterogeneous nuclear ribonucleoprotein A0 OS=Homo sapiens OX=9606 GN=HNRNPA0 PE=1 SV=1	ROA0_HUMAN		31 kDa	0	5
MPCP	Isoform B of Phosphate carrier protein, mitochondrial OS=Homo sapiens OX=9606 GN=SLC25A3	sp|Q00325-2|MPCP_HUMAN (+1)		40 kDa	0	5
DHX36	Isoform 2 of ATP-dependent DNA/RNA helicase DHX36 OS=Homo sapiens OX=9606 GN=DHX36	sp|Q9H2U1-2|DHX36_HUMAN (+1)		113 kDa	0	5
CIRBP	Cold-inducible RNA-binding protein OS=Homo sapiens OX=9606 GN=CIRBP PE=1 SV=1	sp|Q14011|CIRBP_HUMAN		19 kDa	0	5
SRP09	Signal recognition particle 9 kDa protein OS=Homo sapiens OX=9606 GN=SRP9 PE=1 SV=2	sp|P49458|SRP09_HUMAN		10 kDa	0	5
PLAK	Junction plakoglobin OS=Homo sapiens OX=9606 GN=JUP PE=1 SV=3	PLAK_HUMAN		82 kDa	1	5
H15	Histone H1.5 OS=Homo sapiens OX=9606 GN=H1-5 PE=1 SV=3	H15_HUMAN		23 kDa	1	5
RL19	60S ribosomal protein L19 OS=Homo sapiens OX=9606 GN=RPL19 PE=1 SV=1	RL19_HUMAN		23 kDa	1	5
RS2	40S ribosomal protein S2 OS=Homo sapiens OX=9606 GN=RPS2 PE=1 SV=2	RS2_HUMAN		31 kDa	2	10
RS16	40S ribosomal protein S16 OS=Homo sapiens OX=9606 GN=RPS16 PE=1 SV=2	RS16_HUMAN		16 kDa	2	10
RS17	40S ribosomal protein S17 OS=Homo sapiens OX=9606 GN=RPS17 PE=1 SV=2	RS17_HUMAN		16 kDa	2	10
