# Supplementary material for: linc-ADAIN, a human adipose lincRNA, regulates adipogenesis by modulating KLF5 and IL-8 mRNA stability
Source: Cell Rep. Author manuscript; Available in PMC 2024 Aug 20. (PMC11334222; doi:10.1016/j.celrep.2024.114240)
Supplement: Supplementary Material [file NIHMS2009043-supplement-Supplementary_Material.zip › 1-s2.0-S2211124724005680-mmc3.xlsx]

## Sheet: Sheet1
LincADAIN isoform 3 - most abundant isoform		http://rbpmap.technion.ac.il/		RBP map
Predictions for sequence: chr9:1045640-1048641:+
Calculation parameters:
Genome: Human (hg19)
Selected motifs: All Human/Mouse motifs
Stringency level: Medium
Conservation filter: Off
======================================================================================================================
Protein: A1CF(Hs/Mm)
Sequence Position	Genomic Coordinate	Motif	K-mer	Z-score	P-value		A1CF(Hs/Mm)
829	chr9:1046468	wuaauur	uuuauuu	2.711	0.00335		ce Position
830	chr9:1046469	wuaauur	uuauuua	2.811	0.00247		829
833	chr9:1046472	wuaauur	uuuauuu	2.711	0.00335		830
834	chr9:1046473	wuaauur	uuauuuu	2.711	0.00335		833
838	chr9:1046477	wuaauur	uuuauuu	2.711	0.00335		834
839	chr9:1046478	wuaauur	uuauuuu	2.711	0.00335		838
845	chr9:1046484	wuaauur	uuaaauu	2.711	0.00335		839
846	chr9:1046485	wuaauur	uaaauuu	2.711	0.00335		845
1862	chr9:1047501	wuaauur	uuaauuu	1.767	0.0386		846
1946	chr9:1047585	wuaauur	guacuua	1.689	0.0456		1862
1950	chr9:1047589	wuaauur	uuauuuu	1.7	0.0446		1946
2110	chr9:1047749	wuaauur	guaauuc	2.589	0.00481		1950
							2110
Protein: ANKHD1(Hs/Mm)
Sequence Position	Genomic Coordinate	Motif	K-mer	Z-score	P-value		KHD1(Hs/Mm)
2	chr9:1045641	agacgww	agucgug	2.768	0.00282		ce Position
9	chr9:1045648	agacgww	agacggu	3.087	0.00101		2
							9
Protein: BRUNOL4(Hs/Mm)
Sequence Position	Genomic Coordinate	Motif	K-mer	Z-score	P-value		NOL4(Hs/Mm)
592	chr9:1046231	kgugukk	ggugugg	2.216	0.0133		ce Position
594	chr9:1046233	kgugukk	ugugggg	2.081	0.0187		592
787	chr9:1046426	kgugukk	ugggugg	1.676	0.0469		594
789	chr9:1046428	kgugukk	ggugggu	1.689	0.0456		787
850	chr9:1046489	kgugukk	uuugugg	2.77	0.0028		789
860	chr9:1046499	kgugukk	gguguuu	2.797	0.00258		850
862	chr9:1046501	kgugukk	uguuuga	2.662	0.00388		860
1094	chr9:1046733	kgugukk	uuuuugu	2.581	0.00493		862
1096	chr9:1046735	kgugukk	uuuguau	2.514	0.00597		1094
1098	chr9:1046737	kgugukk	uguauuu	2.595	0.00473		1096
2162	chr9:1047801	kgugukk	ggugugu	2.541	0.00553		1098
2164	chr9:1047803	kgugukk	uguguag	2.311	0.0104		2162
							2164
Protein: BRUNOL5(Hs/Mm)
Sequence Position	Genomic Coordinate	Motif	K-mer	Z-score	P-value		BRUNOL5(Hs/Mm)
592	chr9:1046231	ugugukk	ggugugg	2.138	0.0163		ce Position
594	chr9:1046233	ugugukk	ugugggg	2.088	0.0184		592
787	chr9:1046426	ugugukk	ugggugg	1.788	0.0369		594
789	chr9:1046428	ugugukk	ggugggu	1.763	0.0389		787
850	chr9:1046489	ugugukk	uuugugg	2.612	0.0045		789
860	chr9:1046499	ugugukk	gguguuu	2.65	0.00402		850
862	chr9:1046501	ugugukk	uguuuga	2.65	0.00402		860
1094	chr9:1046733	ugugukk	uuuuugu	1.925	0.0271		862
1096	chr9:1046735	ugugukk	uuuguau	1.813	0.0349		1094
1098	chr9:1046737	ugugukk	uguauuu	1.963	0.0248		1096
2162	chr9:1047801	ugugukk	ggugugu	2.55	0.00539		1098
2164	chr9:1047803	ugugukk	uguguag	2.337	0.00972		2162
							2164
Protein: BRUNOL6(Hs/Mm)
Sequence Position	Genomic Coordinate	Motif	K-mer	Z-score	P-value		BRUNOL6(Hs/Mm)
379	chr9:1046018	ugugdkg	agugugg	2.2	0.0139		ce Position
381	chr9:1046020	ugugdkg	ugugggc	2.253	0.0121		379
587	chr9:1046226	ugugdkg	ugggggg	3	0.00135		381
592	chr9:1046231	ugugdkg	ggugugg	3.12	0.000904		587
594	chr9:1046233	ugugdkg	ugugggg	3.493	0.000239		592
596	chr9:1046235	ugugdkg	ugggggg	3	0.00135		594
739	chr9:1046378	ugugdkg	ugcgugg	2.387	0.00849		596
759	chr9:1046398	ugugdkg	ugggugg	2.387	0.00849		739
787	chr9:1046426	ugugdkg	ugggugg	1.853	0.0319		759
2149	chr9:1047788	ugugdkg	ugugccg	2.333	0.00982		787
2164	chr9:1047803	ugugdkg	uguguag	3.307	0.000472		2149
2166	chr9:1047805	ugugdkg	uguaggg	3.12	0.000904		2164
2175	chr9:1047814	ugugdkg	ggugggg	2.893	0.00191		2166
2201	chr9:1047840	ugugdkg	ugucugg	2.707	0.00339		2175
2215	chr9:1047854	ugugdkg	agugggg	2.307	0.0105		2201
2223	chr9:1047862	ugugdkg	uguugug	2.827	0.00235		2215
							2223
Protein: CNOT4(Hs/Mm)
Sequence Position	Genomic Coordinate	Motif	K-mer	Z-score	P-value		CNOT4(Hs/Mm)
339	chr9:1045978	gacaga	cacaaa	2.435	0.00745		ce Position
1243	chr9:1046882	gacaga	gagaga	2.283	0.0112		339
1274	chr9:1046913	gacaga	gccaga	2.478	0.00661		1243
1299	chr9:1046938	gacaga	gagaga	3.174	0.000752		1274
1301	chr9:1046940	gacaga	gagaga	2.609	0.00454		1299
2362	chr9:1048001	gacaga	gacaca	2.62	0.0044		1301
2364	chr9:1048003	gacaga	cacaca	2.337	0.00972		2362
							2364
Protein: CPEB2(Hs/Mm)
Sequence Position	Genomic Coordinate	Motif	K-mer	Z-score	P-value		CPEB2(Hs/Mm)
827	chr9:1046466	chuuuuu	ccuuuau	2.755	0.00293		ce Position
828	chr9:1046467	chuuuuu	cuuuauu	2.908	0.00182		827
834	chr9:1046473	chuuuuu	uuauuuu	2.694	0.00353		828
839	chr9:1046478	chuuuuu	uuauuuu	2.694	0.00353		834
840	chr9:1046479	chuuuuu	uauuuuu	2.939	0.00165		839
841	chr9:1046480	chuuuuu	auuuuua	2.622	0.00437		840
1088	chr9:1046727	chuuuuu	cuauuuu	3.388	0.000352		841
1089	chr9:1046728	chuuuuu	uauuuuu	3.265	0.000547		1088
1090	chr9:1046729	chuuuuu	auuuuuu	3.337	0.000423		1089
1091	chr9:1046730	chuuuuu	uuuuuuu	3.398	0.000339		1090
1092	chr9:1046731	chuuuuu	uuuuuuu	3.398	0.000339		1091
1093	chr9:1046732	chuuuuu	uuuuuug	3.051	0.00114		1092
1099	chr9:1046738	chuuuuu	guauuuu	2.847	0.00221		1093
1100	chr9:1046739	chuuuuu	uauuuuu	3.265	0.000547		1099
1101	chr9:1046740	chuuuuu	auuuuua	2.847	0.00221		1100
1201	chr9:1046840	chuuuuu	ccuucuu	2.673	0.00376		1101
1202	chr9:1046841	chuuuuu	cuucuuu	2.816	0.00243		1201
1203	chr9:1046842	chuuuuu	uucuuuu	2.602	0.00463		1202
1205	chr9:1046844	chuuuuu	cuuuucu	2.816	0.00243		1203
1532	chr9:1047171	chuuuuu	cccuuuu	2.01	0.0222		1205
1533	chr9:1047172	chuuuuu	ccuuuua	2.01	0.0222		1532
1949	chr9:1047588	chuuuuu	cuuauuu	1.888	0.0295		1533
1950	chr9:1047589	chuuuuu	uuauuuu	1.755	0.0396		1949
2012	chr9:1047651	chuuuuu	ccucuuu	1.663	0.0482		1950
2564	chr9:1048203	chuuuuu	caguuuu	1.735	0.0414		2012
2590	chr9:1048229	chuuuuu	ccuuucu	2.296	0.0108		2564
2600	chr9:1048239	chuuuuu	ccuguuu	2.296	0.0108		2590
2659	chr9:1048298	chuuuuu	cuuucuu	2.388	0.00847		2600
							2659
Protein: CPEB4(Hs/Mm)
Sequence Position	Genomic Coordinate	Motif	K-mer	Z-score	P-value		CPEB4(Hs/Mm)
828	chr9:1046467	uuuuuu	cuuuau	2.696	0.00351		ce Position
835	chr9:1046474	uuuuuu	uauuuu	2.713	0.00333		828
836	chr9:1046475	uuuuuu	auuuua	2.565	0.00516		835
840	chr9:1046479	uuuuuu	uauuuu	2.713	0.00333		836
841	chr9:1046480	uuuuuu	auuuuu	2.957	0.00155		840
842	chr9:1046481	uuuuuu	uuuuua	2.591	0.00478		841
1088	chr9:1046727	uuuuuu	cuauuu	2.965	0.00151		842
1089	chr9:1046728	uuuuuu	uauuuu	2.991	0.00139		1088
1090	chr9:1046729	uuuuuu	auuuuu	3.452	0.000278		1089
1091	chr9:1046730	uuuuuu	uuuuuu	3.478	0.000253		1090
1092	chr9:1046731	uuuuuu	uuuuuu	3.478	0.000253		1091
1093	chr9:1046732	uuuuuu	uuuuuu	3.478	0.000253		1092
1094	chr9:1046733	uuuuuu	uuuuug	2.922	0.00174		1093
1100	chr9:1046739	uuuuuu	uauuuu	2.991	0.00139		1094
1101	chr9:1046740	uuuuuu	auuuuu	3.452	0.000278		1100
1102	chr9:1046741	uuuuuu	uuuuua	2.861	0.00211		1101
1202	chr9:1046841	uuuuuu	cuucuu	2.426	0.00763		1102
1204	chr9:1046843	uuuuuu	ucuuuu	2.443	0.00728		1202
1205	chr9:1046844	uuuuuu	cuuuuc	2.461	0.00693		1204
1210	chr9:1046849	uuuuuu	cuuguu	2.426	0.00763		1205
1949	chr9:1047588	uuuuuu	cuuauu	2.035	0.0209		1210
1951	chr9:1047590	uuuuuu	uauuuu	2.043	0.0205		1949
1952	chr9:1047591	uuuuuu	auuuuc	1.93	0.0268		1951
2232	chr9:1047871	uuuuuu	cguuuu	2.078	0.0189		1952
2233	chr9:1047872	uuuuuu	guuuuu	2.261	0.0119		2232
2234	chr9:1047873	uuuuuu	uuuuug	1.939	0.0263		2233
2491	chr9:1048130	uuuuuu	cuuguu	2.252	0.0122		2234
2512	chr9:1048151	uuuuuu	aguuuu	1.948	0.0257		2491
2513	chr9:1048152	uuuuuu	guuuua	1.896	0.029		2512
2591	chr9:1048230	uuuuuu	cuuucu	2.035	0.0209		2513
2601	chr9:1048240	uuuuuu	cuguuu	1.661	0.0484		2591
2659	chr9:1048298	uuuuuu	cuuucu	2.374	0.0088		2601
2666	chr9:1048305	uuuuuu	gauuuu	2.365	0.00902		2659
2667	chr9:1048306	uuuuuu	auuuug	2.313	0.0104		2666
							2667
Protein: CUG-BP(Hs/Mm)
Sequence Position	Genomic Coordinate	Motif	K-mer	Z-score	P-value		CUG-BP(Hs/Mm)
131	chr9:1045770	ugcug	ugccg	2	0.0227		ce Position
150	chr9:1045789	ugcug	cgcug	1.779	0.0376		131
186	chr9:1045825	ugcug	ggcug	1.655	0.049		150
189	chr9:1045828	ugcug	ugcag	1.655	0.049		186
232	chr9:1045871	ugcug	ugcag	1.814	0.0348		189
245	chr9:1045884	ugcug	agcug	1.779	0.0376		232
374	chr9:1046013	ugcug	ugcuc	1.655	0.049		245
397	chr9:1046036	ugcug	ugccg	1.655	0.049		374
441	chr9:1046080	ugcug	uucug	1.779	0.0376		397
444	chr9:1046083	ugcug	ugcag	1.779	0.0376		441
584	chr9:1046223	ugcug	agcug	1.814	0.0348		444
605	chr9:1046244	ugcug	ugcuc	1.814	0.0348		584
981	chr9:1046620	ugcug	ugccg	1.779	0.0376		605
1001	chr9:1046640	ugcug	ugcgg	1.779	0.0376		981
1125	chr9:1046764	ugcug	uccug	1.743	0.0407		1001
1128	chr9:1046767	ugcug	uguug	2	0.0227		1125
1151	chr9:1046790	ugcug	uccug	1.743	0.0407		1128
1191	chr9:1046830	ugcug	ugcug	2.69	0.00357		1151
1212	chr9:1046851	ugcug	uguug	2.221	0.0132		1191
1396	chr9:1047035	ugcug	ggcug	1.779	0.0376		1212
1623	chr9:1047262	ugcug	ucccg	1.69	0.0455		1396
1628	chr9:1047267	ugcug	gacug	1.69	0.0455		1623
1632	chr9:1047271	ugcug	ggcug	2.469	0.00677		1628
1637	chr9:1047276	ugcug	ugcug	2.885	0.00196		1632
1640	chr9:1047279	ugcug	ugcua	2.442	0.0073		1637
1647	chr9:1047286	ugcug	uccag	1.69	0.0455		1640
1694	chr9:1047333	ugcug	ugcug	2.69	0.00357		1647
1709	chr9:1047348	ugcug	ugcgg	2.248	0.0123		1694
2062	chr9:1047701	ugcug	ugcug	2.186	0.0144		1709
2127	chr9:1047766	ugcug	ugauu	1.699	0.0447		2062
2131	chr9:1047770	ugcug	uacag	1.708	0.0438		2127
2134	chr9:1047773	ugcug	agcug	2.478	0.00661		2131
2137	chr9:1047776	ugcug	ugcug	2.929	0.0017		2134
2140	chr9:1047779	ugcug	ugguu	1.708	0.0438		2137
2146	chr9:1047785	ugcug	cccug	1.708	0.0438		2140
2151	chr9:1047790	ugcug	ugccg	2.487	0.00644		2146
2154	chr9:1047793	ugcug	cgcag	1.708	0.0438		2151
2220	chr9:1047859	ugcug	ggcug	2.044	0.0205		2154
2223	chr9:1047862	ugcug	uguug	2.044	0.0205		2220
2238	chr9:1047877	ugcug	ugcua	2.044	0.0205		2223
2289	chr9:1047928	ugcug	cgcug	1.743	0.0407		2238
2303	chr9:1047942	ugcug	ggcug	1.779	0.0376		2289
2377	chr9:1048016	ugcug	ggcug	2.142	0.0161		2303
2380	chr9:1048019	ugcug	uggug	2.133	0.0165		2377
2389	chr9:1048028	ugcug	ugccg	2.142	0.0161		2380
2399	chr9:1048038	ugcug	uucug	2.212	0.0135		2389
2424	chr9:1048063	ugcug	cgcug	2.035	0.0209		2399
2434	chr9:1048073	ugcug	ugcag	1.779	0.0376		2424
2539	chr9:1048178	ugcug	agcug	2.071	0.0192		2434
2542	chr9:1048181	ugcug	ugcuc	2.115	0.0172		2539
2547	chr9:1048186	ugcug	ggcug	2.115	0.0172		2542
2550	chr9:1048189	ugcug	ugcuc	2.115	0.0172		2547
2913	chr9:1048552	ugcug	ugcug	3.354	0.000398		2550
2920	chr9:1048559	ugcug	cccug	1.912	0.0279		2913
2923	chr9:1048562	ugcug	uguua	1.894	0.0291		2920
2926	chr9:1048565	ugcug	uacag	1.894	0.0291		2923
2934	chr9:1048573	ugcug	ggcug	2.664	0.00386		2926
2937	chr9:1048576	ugcug	ugcug	3.327	0.000439		2934
							2937
Protein: DAZAP1(Hs/Mm)
Sequence Position	Genomic Coordinate	Motif	K-mer	Z-score	P-value		DAZAP1(Hs/Mm)
184	chr9:1045823	uagkwwr	uaggcug	2.06	0.0197		ce Position
265	chr9:1045904	uagkwwr	uagggag	2.582	0.00491		184
2261	chr9:1047900	uagkwwr	uagggag	3.06	0.00111		265
2634	chr9:1048273	uagkwwr	uaguuuc	1.836	0.0332		2261
2644	chr9:1048283	uagkwwr	aaguuag	1.851	0.0321		2634
2648	chr9:1048287	uagkwwr	uagcaaa	1.896	0.029		2644
							2648
Protein: ENOX1(Hs/Mm)
Sequence Position	Genomic Coordinate	Motif	K-mer	Z-score	P-value		ENOX1(Hs/Mm)
1276	chr9:1046915	hrkacag	cagaaag	2.484	0.0065		ce Position
1289	chr9:1046928	hrkacag	gauacag	2.484	0.0065		1276
							1289
Protein: ESRP2(Hs/Mm)
Sequence Position	Genomic Coordinate	Motif	K-mer	Z-score	P-value		ESRP2(Hs/Mm)
248	chr9:1045887	ugggrad	uggagag	1.921	0.0274		ce Position
265	chr9:1045904	ugggrad	uagggag	2.434	0.00747		248
450	chr9:1046089	ugggrad	uggggaa	1.75	0.0401		265
587	chr9:1046226	ugggrad	ugggggg	3.5	0.000233		450
588	chr9:1046227	ugggrad	ggggggu	3.211	0.000661		587
596	chr9:1046235	ugggrad	ugggggg	3.5	0.000233		588
598	chr9:1046237	ugggrad	gggggaa	3.395	0.000343		596
599	chr9:1046238	ugggrad	ggggaau	3.224	0.000632		598
650	chr9:1046289	ugggrad	ugggaag	2.276	0.0114		599
679	chr9:1046318	ugggrad	ucgggac	2.289	0.011		650
721	chr9:1046360	ugggrad	gggggaa	2.066	0.0194		679
768	chr9:1046407	ugggrad	ugggauu	2.724	0.00322		721
1309	chr9:1046948	ugggrad	uggggua	3	0.00135		768
1334	chr9:1046973	ugggrad	gggggaa	3	0.00135		1309
2168	chr9:1047807	ugggrad	uagggag	2.75	0.00298		1334
2177	chr9:1047816	ugggrad	uggggca	2.895	0.0019		2168
2186	chr9:1047825	ugggrad	uggagau	3.158	0.000794		2177
2192	chr9:1047831	ugggrad	ugggcaa	3.434	0.000297		2186
2205	chr9:1047844	ugggrad	uggagag	2.789	0.00264		2192
2217	chr9:1047856	ugggrad	uggggcu	2.592	0.00477		2205
							2217
Protein: FMR1(Hs/Mm)
Sequence Position	Genomic Coordinate	Motif	K-mer	Z-score	P-value		FMR1(Hs/Mm)
2193	chr9:1047832	kgacarg	gggcaag	2.194	0.0141		ce Position
							2193
Protein: FUS(Hs/Mm)
Sequence Position	Genomic Coordinate	Motif	K-mer	Z-score	P-value		FUS(Hs/Mm)
357	chr9:1045996	cgcgc	uacgc	1.663	0.0482		ce Position
359	chr9:1045998	cgcgc	cgcgc	1.723	0.0424		357
409	chr9:1046048	cgcgc	cacgc	2.265	0.0118		359
411	chr9:1046050	cgcgc	cgcgc	2.494	0.00632		409
416	chr9:1046055	cgcgc	gucgc	2.265	0.0118		411
564	chr9:1046203	cgcgc	uccgc	1.663	0.0482		416
566	chr9:1046205	cgcgc	cgcgc	1.711	0.0435		564
982	chr9:1046621	cgcgc	gccgc	2.253	0.0121		566
							982
Protein: FXR1(Hs/Mm)
Sequence Position	Genomic Coordinate	Motif	K-mer	Z-score	P-value		FXR1(Hs/Mm)
333	chr9:1045972	aygacr	aacaac	2.729	0.00318		ce Position
336	chr9:1045975	aygacr	aaccac	2.729	0.00318		333
345	chr9:1045984	aygacr	aaugau	2.971	0.00148		336
354	chr9:1045993	aygacr	aauuac	2.914	0.00178		345
881	chr9:1046520	aygacr	aaccac	2.486	0.00646		354
899	chr9:1046538	aygacr	aacaac	2.486	0.00646		881
902	chr9:1046541	aygacr	aacaac	2.486	0.00646		899
905	chr9:1046544	aygacr	aacaac	2.486	0.00646		902
2688	chr9:1048327	aygacr	aacaac	2.071	0.0192		905
2706	chr9:1048345	aygacr	aaugau	2.257	0.012		2688
							2706
Protein: FXR2(Hs/Mm)
Sequence Position	Genomic Coordinate	Motif	K-mer	Z-score	P-value		FXR2(Hs/Mm)
652	chr9:1046291	dgacrrr	ggaaggg	2.643	0.00411		ce Position
662	chr9:1046301	dgacrrr	gggcggg	2.643	0.00411		652
1337	chr9:1046976	dgacrrr	ggaaggg	2	0.0227		662
							1337
Protein: G3BP2(Hs/Mm)
Sequence Position	Genomic Coordinate	Motif	K-mer	Z-score	P-value		G3BP2(Hs/Mm)
284	chr9:1045923	aggaudr	cggaugc	1.787	0.037		ce Position
2353	chr9:1047992	aggaudr	cggaugg	3.213	0.000657		284
2369	chr9:1048008	aggaudr	aggagga	3.24	0.000598		2353
2372	chr9:1048011	aggaudr	aggaagg	3.027	0.00123		2369
2376	chr9:1048015	aggaudr	aggcugg	3.027	0.00123		2372
							2376
Protein: HNRNPA1(Hs/Mm)
Sequence Position	Genomic Coordinate	Motif	K-mer	Z-score	P-value		HNRNPA1(Hs/Mm)
254	chr9:1045893	duagggw	guugggu	2.581	0.00493		ce Position
264	chr9:1045903	duagggw	auaggga	3.23	0.000619		254
427	chr9:1046066	duagggw	uuaggug	2.351	0.00936		264
449	chr9:1046088	duagggw	uugggga	3.027	0.00123		427
470	chr9:1046109	duagggw	ggagggu	3.081	0.00103		449
476	chr9:1046115	duagggw	uuaaggg	2.757	0.00292		470
477	chr9:1046116	duagggw	uaaggga	3.041	0.00118		476
501	chr9:1046140	duagggw	ccaggga	2.892	0.00191		477
678	chr9:1046317	duagggw	gucggga	2.257	0.012		501
803	chr9:1046442	rgnyag	agccag	2.036	0.0209		678
1277	chr9:1046916	rgnyag	agaaag	2.564	0.00517		803
1279	chr9:1046918	duagggw	aaaggga	2.514	0.00597		1277
1284	chr9:1046923	duagggw	gaaggga	3.311	0.000465		1279
1292	chr9:1046931	duagggw	acagggu	3.189	0.000714		1284
1307	chr9:1046946	duagggw	uuugggg	3.257	0.000563		1292
1308	chr9:1046947	duagggw	uuggggu	3.338	0.000422		1307
1315	chr9:1046954	duagggw	aaaggga	3.5	0.000233		1308
1321	chr9:1046960	duagggw	agaggga	3.432	0.0003		1315
1327	chr9:1046966	rgnyag	aggcag	2.927	0.00171		1321
2167	chr9:1047806	duagggw	guaggga	3.23	0.000619		1327
2171	chr9:1047810	duagggw	ggagggu	2.581	0.00493		2167
2210	chr9:1047849	guaguagu	agagcagu	2.033	0.021		2171
2221	chr9:1047860	guaguagu	gcuguugu	2.607	0.00457		2210
2247	chr9:1047886	duagggw	ugagggu	2.541	0.00553		2221
2258	chr9:1047897	rgnyag	agcuag	2.836	0.00228		2247
2260	chr9:1047899	duagggw	cuaggga	3.054	0.00113		2258
2507	chr9:1048146	guaguagu	gcagcagu	3.082	0.00103		2260
2526	chr9:1048165	guaguagu	gaacuagu	3	0.00135		2507
2796	chr9:1048435	guaguagu	gcgguggu	2.164	0.0152		2526
2809	chr9:1048448	guaguagu	uuuguagu	2.41	0.00798		2796
2942	chr9:1048581	guaguagu	ggaguagu	2.164	0.0152		2809
							2942
Protein: HNRNPA1L2(Hs/Mm)
Sequence Position	Genomic Coordinate	Motif	K-mer	Z-score	P-value		HNRNPA1L2(Hs/Mm)
254	chr9:1045893	duagggw	guugggu	2.577	0.00498		quence Position
264	chr9:1045903	duagggw	auaggga	3.042	0.00118		254
427	chr9:1046066	duagggw	uuaggug	2.451	0.00712		264
449	chr9:1046088	duagggw	uugggga	3.085	0.00102		427
470	chr9:1046109	duagggw	ggagggu	3.197	0.000694		449
476	chr9:1046115	duagggw	uuaaggg	2.775	0.00276		470
477	chr9:1046116	duagggw	uaaggga	2.986	0.00141		476
501	chr9:1046140	duagggw	ccaggga	2.718	0.00328		477
678	chr9:1046317	duagggw	gucggga	2.056	0.0199		501
970	chr9:1046609	duagggw	cuagagu	1.761	0.0391		678
1279	chr9:1046918	duagggw	aaaggga	2.211	0.0135		970
1284	chr9:1046923	duagggw	gaaggga	3.183	0.000729		1279
1292	chr9:1046931	duagggw	acagggu	3.183	0.000729		1284
1307	chr9:1046946	duagggw	uuugggg	3.239	0.0006		1292
1308	chr9:1046947	duagggw	uuggggu	3.451	0.000279		1307
1315	chr9:1046954	duagggw	aaaggga	3.282	0.000515		1308
1321	chr9:1046960	duagggw	agaggga	3.197	0.000694		1315
2167	chr9:1047806	duagggw	guaggga	3.155	0.000802		1321
2171	chr9:1047810	duagggw	ggagggu	2.648	0.00405		2167
2247	chr9:1047886	duagggw	ugagggu	2.718	0.00328		2171
2260	chr9:1047899	duagggw	cuaggga	3.028	0.00123		2247
							2260
Protein: HNRNPA2B1(Hs/Mm)
Sequence Position	Genomic Coordinate	Motif	K-mer	Z-score	P-value		HNRNPA2B1(Hs/Mm)
254	chr9:1045893	duagggw	guugggu	2.467	0.00681		ce Position
264	chr9:1045903	duagggw	auaggga	3.147	0.000825		254
449	chr9:1046088	duagggw	uugggga	2.827	0.00235		264
470	chr9:1046109	duagggw	ggagggu	3.16	0.000789		449
477	chr9:1046116	duagggw	uaaggga	3.227	0.000625		470
501	chr9:1046140	duagggw	ccaggga	3.107	0.000945		477
653	chr9:1046292	duagggw	gaagggg	2.147	0.0159		501
659	chr9:1046298	duagggw	gcagggc	2.147	0.0159		653
674	chr9:1046313	gguaguag	agaagucg	1.831	0.0336		659
678	chr9:1046317	duagggw	gucggga	2.333	0.00982		674
1279	chr9:1046918	duagggw	aaaggga	2.813	0.00245		678
1284	chr9:1046923	duagggw	gaaggga	3.56	0.000185		1279
1292	chr9:1046931	duagggw	acagggu	3.413	0.000321		1284
1308	chr9:1046947	duagggw	uuggggu	3.32	0.00045		1292
1315	chr9:1046954	duagggw	aaaggga	3.76	8.5e-05		1308
1321	chr9:1046960	duagggw	agaggga	3.667	0.000123		1315
1331	chr9:1046970	duagggw	agagggg	3.267	0.000543		1321
1338	chr9:1046977	duagggw	gaagggg	2.893	0.00191		1331
2167	chr9:1047806	duagggw	guaggga	3.24	0.000598		1338
2171	chr9:1047810	duagggw	ggagggu	2.653	0.00399		2167
2260	chr9:1047899	duagggw	cuaggga	2.093	0.0182		2171
2353	chr9:1047992	aggwuhgr	cggaugga	1.945	0.0259		2260
2798	chr9:1048437	gguaguag	gguggugg	2.508	0.00607		2353
2808	chr9:1048447	gguaguag	guuuguag	2.477	0.00662		2798
2941	chr9:1048580	gguaguag	gggaguag	1.923	0.0272		2808
							2941
Protein: HNRNPC(Hs/Mm)
Sequence Position	Genomic Coordinate	Motif	K-mer	Z-score	P-value		: HNRNPC(Hs/Mm)
828	chr9:1046467	huuuuuk	cuuuauu	2.795	0.0026		ce Position
829	chr9:1046468	huuuuuk	uuuauuu	2.777	0.00274		828
832	chr9:1046471	huuuuuk	auuuauu	3.009	0.00131		829
833	chr9:1046472	huuuuuk	uuuauuu	2.777	0.00274		832
834	chr9:1046473	huuuuuk	uuauuuu	2.777	0.00274		833
836	chr9:1046475	huuuuuk	auuuuau	3.009	0.00131		834
837	chr9:1046476	huuuuuk	uuuuauu	2.777	0.00274		836
838	chr9:1046477	huuuuuk	uuuauuu	2.777	0.00274		837
839	chr9:1046478	huuuuuk	uuauuuu	2.777	0.00274		838
840	chr9:1046479	huuuuuk	uauuuuu	2.777	0.00274		839
841	chr9:1046480	huuuuuk	auuuuua	3.17	0.000762		840
849	chr9:1046488	huuuuuk	auuugug	2.866	0.00208		841
1088	chr9:1046727	huuuuuk	cuauuuu	3.125	0.000889		849
1089	chr9:1046728	huuuuuk	uauuuuu	3.116	0.000917		1088
1090	chr9:1046729	huuuuuk	auuuuuu	3.83	6.41e-05		1089
1091	chr9:1046730	huuuuuk	uuuuuuu	3.705	0.000106		1090
1092	chr9:1046731	huuuuuk	uuuuuuu	3.705	0.000106		1091
1093	chr9:1046732	huuuuuk	uuuuuug	3.562	0.000184		1092
1094	chr9:1046733	huuuuuk	uuuuugu	3.116	0.000917		1093
1099	chr9:1046738	huuuuuk	guauuuu	3.054	0.00113		1094
1100	chr9:1046739	huuuuuk	uauuuuu	3.116	0.000917		1099
1101	chr9:1046740	huuuuuk	auuuuua	3.67	0.000121		1100
1202	chr9:1046841	huuuuuk	cuucuuu	2.339	0.00967		1101
1203	chr9:1046842	huuuuuk	uucuuuu	2.339	0.00967		1202
1205	chr9:1046844	huuuuuk	cuuuucu	2.339	0.00967		1203
1206	chr9:1046845	huuuuuk	uuuucuu	2.339	0.00967		1205
1949	chr9:1047588	huuuuuk	cuuauuu	2.009	0.0223		1206
1950	chr9:1047589	huuuuuk	uuauuuu	2	0.0227		1949
1952	chr9:1047591	huuuuuk	auuuucc	2.009	0.0223		1950
2232	chr9:1047871	huuuuuk	cguuuuu	1.804	0.0356		1952
2233	chr9:1047872	huuuuuk	guuuuug	2	0.0227		2232
2470	chr9:1048109	huuuuuk	guuuauu	1.902	0.0286		2233
2491	chr9:1048130	huuuuuk	cuuguuu	2.143	0.0161		2470
2659	chr9:1048298	huuuuuk	cuuucuu	2.5	0.00621		2491
2667	chr9:1048306	huuuuuk	auuuugu	2.625	0.00433		2659
2668	chr9:1048307	huuuuuk	uuuuguu	2.491	0.00637		2667
2669	chr9:1048308	huuuuuk	uuuguuu	2.491	0.00637		2668
2672	chr9:1048311	huuuuuk	guuucuu	2.446	0.00722		2669
							2672
Protein: HNRNPCL1(Hs/Mm)
Sequence Position	Genomic Coordinate	Motif	K-mer	Z-score	P-value		HNRNPCL1(Hs/Mm)
828	chr9:1046467	huuuuuk	cuuuauu	2.772	0.00279		ce Position
829	chr9:1046468	huuuuuk	uuuauuu	2.781	0.00271		828
832	chr9:1046471	huuuuuk	auuuauu	2.965	0.00151		829
833	chr9:1046472	huuuuuk	uuuauuu	2.781	0.00271		832
834	chr9:1046473	huuuuuk	uuauuuu	2.781	0.00271		833
836	chr9:1046475	huuuuuk	auuuuau	2.965	0.00151		834
837	chr9:1046476	huuuuuk	uuuuauu	2.781	0.00271		836
838	chr9:1046477	huuuuuk	uuuauuu	2.781	0.00271		837
839	chr9:1046478	huuuuuk	uuauuuu	2.781	0.00271		838
840	chr9:1046479	huuuuuk	uauuuuu	2.781	0.00271		839
841	chr9:1046480	huuuuuk	auuuuua	3.114	0.000923		840
849	chr9:1046488	huuuuuk	auuugug	2.798	0.00257		841
1088	chr9:1046727	huuuuuk	cuauuuu	3.123	0.000895		849
1089	chr9:1046728	huuuuuk	uauuuuu	3.132	0.000868		1088
1090	chr9:1046729	huuuuuk	auuuuuu	3.816	6.78e-05		1089
1091	chr9:1046730	huuuuuk	uuuuuuu	3.711	0.000103		1090
1092	chr9:1046731	huuuuuk	uuuuuuu	3.711	0.000103		1091
1093	chr9:1046732	huuuuuk	uuuuuug	3.544	0.000197		1092
1094	chr9:1046733	huuuuuk	uuuuugu	3.132	0.000868		1093
1099	chr9:1046738	huuuuuk	guauuuu	3.053	0.00113		1094
1100	chr9:1046739	huuuuuk	uauuuuu	3.132	0.000868		1099
1101	chr9:1046740	huuuuuk	auuuuua	3.623	0.000146		1100
1202	chr9:1046841	huuuuuk	cuucuuu	2.36	0.00914		1101
1203	chr9:1046842	huuuuuk	uucuuuu	2.368	0.00894		1202
1205	chr9:1046844	huuuuuk	cuuuucu	2.36	0.00914		1203
1206	chr9:1046845	huuuuuk	uuuucuu	2.368	0.00894		1205
1949	chr9:1047588	huuuuuk	cuuauuu	2.018	0.0218		1206
1950	chr9:1047589	huuuuuk	uuauuuu	2.026	0.0214		1949
1952	chr9:1047591	huuuuuk	auuuucc	1.982	0.0237		1950
2232	chr9:1047871	huuuuuk	cguuuuu	1.798	0.0361		1952
2233	chr9:1047872	huuuuuk	guuuuug	1.982	0.0237		2232
2470	chr9:1048109	huuuuuk	guuuauu	1.912	0.0279		2233
2491	chr9:1048130	huuuuuk	cuuguuu	2.14	0.0162		2470
2659	chr9:1048298	huuuuuk	cuuucuu	2.509	0.00605		2491
2667	chr9:1048306	huuuuuk	auuuugu	2.623	0.00436		2659
2668	chr9:1048307	huuuuuk	uuuuguu	2.518	0.0059		2667
2669	chr9:1048308	huuuuuk	uuuguuu	2.518	0.0059		2668
2672	chr9:1048311	huuuuuk	guuucuu	2.447	0.0072		2669
							2672
Protein: HNRNPF(Hs/Mm)
Sequence Position	Genomic Coordinate	Motif	K-mer	Z-score	P-value		HNRNPF(Hs/Mm)
259	chr9:1045898	gugkau	guggaa	2.286	0.0111		ce Position
267	chr9:1045906	gggug	gggag	2.062	0.0196		259
380	chr9:1046019	gggug	gugug	2.062	0.0196		267
384	chr9:1046023	gggug	gggcg	2.062	0.0196		380
388	chr9:1046027	gggug	ggguc	2.062	0.0196		384
402	chr9:1046041	gggug	gggcg	2.062	0.0196		388
578	chr9:1046217	gggug	gggcg	2.902	0.00185		402
588	chr9:1046227	gggug	ggggg	2.902	0.00185		578
589	chr9:1046228	gggug	ggggg	2.902	0.00185		588
591	chr9:1046230	gggug	gggug	3.348	0.000407		589
593	chr9:1046232	gggug	gugug	2.902	0.00185		591
597	chr9:1046236	gggug	ggggg	2.902	0.00185		593
598	chr9:1046237	gggug	ggggg	2.902	0.00185		597
721	chr9:1046360	gggug	ggggg	2.062	0.0196		598
736	chr9:1046375	gggug	ggcug	2.732	0.00315		721
740	chr9:1046379	gggug	gcgug	2.848	0.0022		736
751	chr9:1046390	gggug	gggcg	2.732	0.00315		740
760	chr9:1046399	gggug	gggug	3.179	0.000739		751
765	chr9:1046404	gggug	ggaug	2.955	0.00156		760
788	chr9:1046427	gggug	gggug	3.402	0.000334		765
792	chr9:1046431	gggug	gggug	2.955	0.00156		788
800	chr9:1046439	gggug	gggag	2.286	0.0111		792
850	chr9:1046489	gukgykg	uuugugg	2.098	0.018		800
853	chr9:1046492	gukgykg	guggcag	2.279	0.0113		850
861	chr9:1046500	gukgykg	guguuug	2.131	0.0165		853
1129	chr9:1046768	gukgykg	guugucg	2.279	0.0113		861
1135	chr9:1046774	gukgykg	gagguug	2.148	0.0159		1129
1210	chr9:1046849	gukgykg	cuuguug	2.033	0.021		1135
1213	chr9:1046852	gukgykg	guugagg	2.115	0.0172		1210
1295	chr9:1046934	gggug	gggug	2.509	0.00605		1213
1311	chr9:1046950	gggug	gggua	2.732	0.00315		1295
1318	chr9:1046957	gggug	gggag	2.848	0.0022		1311
1324	chr9:1046963	gggug	gggag	2.286	0.0111		1318
1334	chr9:1046973	gggug	ggggg	2.286	0.0111		1324
1341	chr9:1046980	gggug	ggggg	2.062	0.0196		1334
2095	chr9:1047734	gugkau	gcggau	2.161	0.0153		1341
2161	chr9:1047800	gggug	gggug	3.402	0.000334		2095
2163	chr9:1047802	gggug	gugug	2.732	0.00315		2161
2165	chr9:1047804	gugkau	guguag	2.304	0.0106		2163
2170	chr9:1047809	gggug	gggag	2.732	0.00315		2165
2174	chr9:1047813	gggug	gggug	3.402	0.000334		2170
2185	chr9:1047824	gugkau	guggag	3.071	0.00107		2174
2221	chr9:1047860	gukgykg	gcuguug	2.41	0.00798		2185
2244	chr9:1047883	gggug	aggug	2.286	0.0111		2221
2250	chr9:1047889	gggug	ggguu	2.062	0.0196		2244
2251	chr9:1047890	gggug	gguug	2.062	0.0196		2250
2263	chr9:1047902	gggug	gggag	2.062	0.0196		2251
2379	chr9:1048018	gukgykg	cuggugg	1.787	0.037		2263
2382	chr9:1048021	gugkau	guggcu	1.946	0.0258		2379
2796	chr9:1048435	gukgykg	gcggugg	3.311	0.000465		2382
2797	chr9:1048436	gggug	cggug	2.062	0.0196		2796
2799	chr9:1048438	gukgykg	guggugg	3.754	8.7e-05		2797
2800	chr9:1048439	gggug	uggug	2.062	0.0196		2799
2802	chr9:1048441	gukgykg	guggggg	3.59	0.000165		2800
2804	chr9:1048443	gggug	ggggg	2.062	0.0196		2802
2806	chr9:1048445	gggug	ggguu	2.062	0.0196		2804
2827	chr9:1048466	gukgykg	gucgcgg	2.557	0.00528		2806
							2827
Protein: HNRNPH1(Hs/Mm)
Sequence Position	Genomic Coordinate	Motif	K-mer	Z-score	P-value		HNRNPH1(Hs/Mm)
249	chr9:1045888	gargag	ggagag	2.17	0.015		ce Position
262	chr9:1045901	gargag	gaauag	2.19	0.0143		249
269	chr9:1045908	gargag	gaggaa	2.08	0.0188		262
465	chr9:1046104	gargag	gcagag	2.32	0.0102		269
468	chr9:1046107	gargag	gaggag	2.54	0.00554		465
1319	chr9:1046958	gargag	ggagag	2.67	0.00379		468
1329	chr9:1046968	gargag	gcagag	2.67	0.00379		1319
1338	chr9:1046977	gargag	gaaggg	2.74	0.00307		1329
1538	chr9:1047177	gargag	uaagag	2.56	0.00523		1338
1552	chr9:1047191	gargag	caagag	2.56	0.00523		1538
2206	chr9:1047845	gargag	ggagag	1.91	0.0281		1552
2371	chr9:1048010	gargag	gaggaa	1.84	0.0329		2206
							2371
Protein: HNRNPH2(Hs/Mm)
Sequence Position	Genomic Coordinate	Motif	K-mer	Z-score	P-value		HNRNPH2(Hs/Mm)
196	chr9:1045835	gggaggg	ggaaggc	1.789	0.0368		ce Position
201	chr9:1045840	gggaggg	gcgagga	1.778	0.0377		196
504	chr9:1046143	gggaggg	gggaggg	3.433	0.000298		201
509	chr9:1046148	gggaggg	gggcgga	2.956	0.00156		504
578	chr9:1046217	gggaggg	gggcgga	2.667	0.00383		509
588	chr9:1046227	gggaggg	ggggggu	2.689	0.00358		578
597	chr9:1046236	gggaggg	gggggga	2.722	0.00324		588
612	chr9:1046251	gggaggg	ggcagga	2.644	0.0041		597
640	chr9:1046279	gggaggg	gggagcg	3.356	0.000395		612
651	chr9:1046290	gggaggg	gggaagg	3.389	0.000351		640
652	chr9:1046291	gggaggg	ggaaggg	3.444	0.000287		651
658	chr9:1046297	gggaggg	ggcaggg	3.422	0.000311		652
662	chr9:1046301	gggaggg	gggcggg	3.456	0.000274		658
717	chr9:1046356	gggaggg	gcgaggg	2.156	0.0155		662
723	chr9:1046362	gggaggg	gggaagc	1.933	0.0266		717
760	chr9:1046399	gggaggg	ggguggg	2.5	0.00621		723
764	chr9:1046403	gggaggg	gggaugg	3.044	0.00117		760
788	chr9:1046427	gggaggg	ggguggg	3.244	0.000589		764
796	chr9:1046435	gggaggg	gagaggg	2.4	0.0082		788
1257	chr9:1046896	gggaggg	ggguggg	2.422	0.00772		796
1282	chr9:1046921	gggaggg	gggaagg	2.933	0.00168		1257
1283	chr9:1046922	gggaggg	ggaaggg	2.378	0.0087		1282
1318	chr9:1046957	gggaggg	gggagag	3.367	0.00038		1283
1320	chr9:1046959	gggaggg	gagaggg	3.444	0.000287		1318
1324	chr9:1046963	gggaggg	gggaggc	3.578	0.000173		1320
1336	chr9:1046975	gggaggg	gggaagg	3.444	0.000287		1324
1337	chr9:1046976	gggaggg	ggaaggg	3.5	0.000233		1336
1541	chr9:1047180	gggaggg	gagaggg	2.056	0.0199		1337
1725	chr9:1047364	gggaggg	ggaaggc	2.1	0.0179		1541
2170	chr9:1047809	gggaggg	gggaggg	3.622	0.000146		1725
2174	chr9:1047813	gggaggg	ggguggg	3.356	0.000395		2170
2263	chr9:1047902	gggaggg	gggagga	1.733	0.0415		2174
2357	chr9:1047996	gggaggg	uggagga	2.5	0.00621		2263
2369	chr9:1048008	gggaggg	aggagga	2.5	0.00621		2357
2373	chr9:1048012	gggaggg	ggaaggc	2.489	0.00641		2369
							2373
Protein: HNRNPK(Hs/Mm)
Sequence Position	Genomic Coordinate	Motif	K-mer	Z-score	P-value		HNRNPK(Hs/Mm)
221	chr9:1045860	ccawmcc	ccagccu	1.87	0.0307		ce Position
1802	chr9:1047441	ccawmcc	ccagcca	1.913	0.0279		221
1824	chr9:1047463	ccawmcc	cgagccc	2.348	0.00944		1802
1933	chr9:1047572	ccawmcc	ccuuccc	1.957	0.0252		1824
2278	chr9:1047917	ccawmcc	cgagccc	3	0.00135		1933
2282	chr9:1047921	ccawmcc	cccaccc	3.319	0.000452		2278
2283	chr9:1047922	ccawmcc	ccacccc	3.449	0.000281		2282
2719	chr9:1048358	ccawmcc	ccuuacc	2.971	0.00148		2283
2727	chr9:1048366	ccawmcc	ccacccc	3.406	0.00033		2719
2732	chr9:1048371	ccawmcc	ccuaacc	3.217	0.000648		2727
2765	chr9:1048404	ccawmcc	ccagccu	2.217	0.0133		2732
2773	chr9:1048412	ccawmcc	ccaaccg	2.464	0.00687		2765
							2773
Protein: HNRNPL(Hs/Mm)
Sequence Position	Genomic Coordinate	Motif	K-mer	Z-score	P-value		HNRNPL(Hs/Mm)
332	chr9:1045971	acacrav	aaacaac	2.986	0.00141		ce Position
338	chr9:1045977	amayama	ccacaaa	3.227	0.000625		332
340	chr9:1045979	amayama	acaaaaa	3.24	0.000598		338
349	chr9:1045988	amayama	auacaaa	3.24	0.000598		340
872	chr9:1046511	acacrav	aaacaag	2.282	0.0112		349
874	chr9:1046513	acacrav	acaagaa	2.958	0.00155		872
898	chr9:1046537	acacrav	aaacaac	3.324	0.000444		874
900	chr9:1046539	acacrav	acaacaa	3.056	0.00112		898
903	chr9:1046542	acacrav	acaacaa	3.056	0.00112		900
906	chr9:1046545	acacrav	acaacaa	2.93	0.00169		903
909	chr9:1046548	amayama	acaaaga	1.853	0.0319		906
1814	chr9:1047453	amayama	acaaaca	2.44	0.00734		909
2361	chr9:1048000	amayama	ggacaca	2.467	0.00681		1814
2363	chr9:1048002	amayama	acacaca	3.12	0.000904		2361
2365	chr9:1048004	acacrav	acacagg	2.732	0.00315		2363
2367	chr9:1048006	acacrav	acaggag	2.535	0.00562		2365
2783	chr9:1048422	amayama	gcacaca	2.76	0.00289		2367
2785	chr9:1048424	amayama	acacacg	2.747	0.00301		2783
2887	chr9:1048526	amayama	aaaaaca	2.147	0.0159		2785
2889	chr9:1048528	amayama	aaacaga	2.08	0.0188		2887
							2889
Protein: HNRNPM(Hs/Mm)
Sequence Position	Genomic Coordinate	Motif	K-mer	Z-score	P-value		HNRNPM(Hs/Mm)
253	chr9:1045892	gguugguu	aguugggu	2.603	0.00462		ce Position
761	chr9:1046400	gguugguu	ggugggau	2.587	0.00484		253
788	chr9:1046427	gguugguu	gggugggu	2.937	0.00166		761
789	chr9:1046428	gguugguu	ggugggug	2.968	0.0015		788
1137	chr9:1046776	gguugguu	gguugguc	1.81	0.0351		789
1467	chr9:1047106	gguugguu	ugucgguu	2.73	0.00317		1137
2098	chr9:1047737	gguugguu	gauugauu	2.587	0.00484		1467
2137	chr9:1047776	gguugguu	ugcugguu	2.079	0.0188		2098
2377	chr9:1048016	gguugguu	ggcuggug	2.095	0.0181		2137
2465	chr9:1048104	gguugguu	gcgugguu	3.095	0.000984		2377
2469	chr9:1048108	gguugguu	gguuuauu	3.063	0.0011		2465
2490	chr9:1048129	gguugguu	gcuuguuu	3.127	0.000883		2469
2807	chr9:1048446	gguugguu	gguuugua	3.111	0.000932		2490
							2807
Protein: HNRNPU(Hs/Mm)
Sequence Position	Genomic Coordinate	Motif	K-mer	Z-score	P-value		HNRNPU(Hs/Mm)
1098	chr9:1046737	uguauug	uguauuu	2.219	0.0132		ce Position
2164	chr9:1047803	uguauug	uguguag	2.25	0.0122		1098
2166	chr9:1047805	uguauug	uguaggg	2.344	0.00954		2164
2201	chr9:1047840	uguauug	ugucugg	2.125	0.0168		2166
2223	chr9:1047862	uguauug	uguugug	2.25	0.0122		2201
							2223
Protein: HNRPLL(Hs/Mm)
Sequence Position	Genomic Coordinate	Motif	K-mer	Z-score	P-value		HNRPLL(Hs/Mm)
334	chr9:1045973	rcahaca	acaacca	2.886	0.00195		ce Position
338	chr9:1045977	rcahaca	ccacaaa	2.886	0.00195		334
340	chr9:1045979	rcahaca	acaaaaa	3.089	0.001		338
358	chr9:1045997	rcahaca	acgcgca	2.924	0.00173		340
362	chr9:1046001	rcahaca	gcaagca	2.709	0.00337		358
909	chr9:1046548	rcahaca	acaaaga	2.468	0.00679		362
1798	chr9:1047437	rcahaca	ucaccca	3	0.00135		909
1814	chr9:1047453	rcahaca	acaaaca	3	0.00135		1798
2361	chr9:1048000	rcahaca	ggacaca	1.759	0.0393		1814
2363	chr9:1048002	rcahaca	acacaca	2.38	0.00866		2361
2779	chr9:1048418	rcahaca	gcaugca	2.772	0.00279		2363
2783	chr9:1048422	rcahaca	gcacaca	3.228	0.000623		2779
2785	chr9:1048424	rcahaca	acacacg	2.975	0.00146		2783
							2785
Protein: HuR(Hs/Mm)
Sequence Position	Genomic Coordinate	Motif	K-mer	Z-score	P-value		HuR(Hs/Mm)
829	chr9:1046468	uukruuu	uuuauuu	3.538	0.000202		ce Position
833	chr9:1046472	uukruuu	uuuauuu	3.538	0.000202		829
834	chr9:1046473	uukruuu	uuauuuu	3.319	0.000452		833
838	chr9:1046477	uukruuu	uuuauuu	3.538	0.000202		834
839	chr9:1046478	uukruuu	uuauuuu	3.319	0.000452		838
1090	chr9:1046729	uukruuu	auuuuuu	2.835	0.00229		839
1091	chr9:1046730	uukruuu	uuuuuuu	3.143	0.000836		1090
1092	chr9:1046731	uukruuu	uuuuuuu	3.143	0.000836		1091
1096	chr9:1046735	uukruuu	uuuguau	2.868	0.00207		1092
1097	chr9:1046736	uukruuu	uuguauu	2.802	0.00254		1096
1203	chr9:1046842	uukruuu	uucuuuu	1.725	0.0423		1097
1458	chr9:1047097	uukruuu	guaauuu	2.209	0.0136		1203
1463	chr9:1047102	uukruuu	uuggugu	2.484	0.0065		1458
1469	chr9:1047108	uukruuu	ucgguuu	2.736	0.00311		1463
2467	chr9:1048106	uukruuu	gugguuu	2.725	0.00322		1469
2471	chr9:1048110	uukruuu	uuuauug	2.308	0.0105		2467
2491	chr9:1048130	uukruuu	cuuguuu	2.604	0.00461		2471
2492	chr9:1048131	uukruuu	uuguuuc	2.396	0.00829		2491
2552	chr9:1048191	uukruuu	cucguuu	2.451	0.00712		2492
2556	chr9:1048195	uukruuu	uuuacuu	2.308	0.0105		2552
2557	chr9:1048196	uukruuu	uuacuuu	2.538	0.00557		2556
2563	chr9:1048202	uukruuu	ucaguuu	2.363	0.00906		2557
2664	chr9:1048303	uukruuu	uugauuu	3.484	0.000247		2563
2669	chr9:1048308	uukruuu	uuuguuu	3.484	0.000247		2664
2670	chr9:1048309	uukruuu	uuguuuc	2.857	0.00214		2669
							2670
Protein: IGF2BP2(Hs/Mm)
Sequence Position	Genomic Coordinate	Motif	K-mer	Z-score	P-value		IGF2BP2(Hs/Mm)
330	chr9:1045969	vmahwca	ugaaaca	2.589	0.00481		ce Position
334	chr9:1045973	vmahwca	acaacca	2.877	0.00201		330
340	chr9:1045979	vmahwca	acaaaaa	3	0.00135		334
362	chr9:1046001	vmahwca	gcaagca	1.877	0.0303		340
870	chr9:1046509	vmahwca	gaaaaca	2.397	0.00826		362
879	chr9:1046518	vmahwca	aaaacca	3.342	0.000416		870
896	chr9:1046535	vmahwca	ggaaaca	3.068	0.00108		879
909	chr9:1046548	vmahwca	acaaaga	2.904	0.00184		896
2741	chr9:1048380	vmahwca	aaaagca	2.452	0.0071		909
2783	chr9:1048422	vmahwca	gcacaca	1.904	0.0285		2741
2887	chr9:1048526	vmahwca	aaaaaca	3	0.00135		2783
							2887
Protein: IGF2BP3(Hs/Mm)
Sequence Position	Genomic Coordinate	Motif	K-mer	Z-score	P-value		IGF2BP3(Hs/Mm)
334	chr9:1045973	amahwca	acaacca	2.746	0.00302		ce Position
340	chr9:1045979	amahwca	acaaaaa	2.687	0.0036		334
870	chr9:1046509	amahwca	gaaaaca	1.94	0.0262		340
879	chr9:1046518	amahwca	aaaacca	3.03	0.00122		870
899	chr9:1046538	amahwca	aacaaca	2.97	0.00149		879
902	chr9:1046541	amahwca	aacaaca	2.97	0.00149		899
905	chr9:1046544	amahwca	aacaaca	2.821	0.00239		902
909	chr9:1046548	amahwca	acaaaga	2.836	0.00228		905
2741	chr9:1048380	amahwca	aaaagca	2.507	0.00609		909
2750	chr9:1048389	amahwca	aaauaaa	2.448	0.00718		2741
2755	chr9:1048394	amahwca	aaauaaa	2.448	0.00718		2750
2887	chr9:1048526	amahwca	aaaaaca	2.94	0.00164		2755
							2887
Protein: KHDRBS1(Hs/Mm)
Sequence Position	Genomic Coordinate	Motif	K-mer	Z-score	P-value		KHDRBS1(Hs/Mm)
340	chr9:1045979	auaaaav	acaaaaa	2.412	0.00793		ce Position
349	chr9:1045988	auaaaav	auacaaa	2.412	0.00793		340
869	chr9:1046508	auaaaav	agaaaac	1.938	0.0263		349
2739	chr9:1048378	auaaaav	uuaaaag	3.649	0.000132		869
2748	chr9:1048387	auaaaav	auaaaua	3.443	0.000288		2739
2752	chr9:1048391	auaaaav	auaaaau	3.856	5.76e-05		2748
2757	chr9:1048396	auaaaav	auaaaag	3.969	3.61e-05		2752
2886	chr9:1048525	auaaaav	aaaaaac	2.979	0.00145		2757
2904	chr9:1048543	auaaaav	auaaaaa	3.361	0.000388		2886
2983	chr9:1048622	auaaaav	auaaaau	3.443	0.000288		2904
2990	chr9:1048629	auaaaav	uuaaaaa	3.268	0.000542		2983
2992	chr9:1048631	auaaaav	aaaaaag	3.175	0.000749		2990
							2992
Protein: KHDRBS2(Hs/Mm)
Sequence Position	Genomic Coordinate	Motif	K-mer	Z-score	P-value		KHDRBS2(Hs/Mm)
339	chr9:1045978	rauaaam	cacaaaa	1.835	0.0333		ce Position
348	chr9:1045987	rauaaam	gauacaa	1.929	0.0269		339
2738	chr9:1048377	rauaaam	cuuaaaa	3.224	0.000632		348
2747	chr9:1048386	rauaaam	aauaaau	3.765	8.33e-05		2738
2751	chr9:1048390	rauaaam	aauaaaa	4.012	3.01e-05		2747
2756	chr9:1048395	rauaaam	aauaaaa	4.012	3.01e-05		2751
2885	chr9:1048524	rauaaam	gaaaaaa	3.176	0.000747		2756
2886	chr9:1048525	rauaaam	aaaaaac	2.976	0.00146		2885
2903	chr9:1048542	rauaaam	gauaaaa	3.541	0.000199		2886
2982	chr9:1048621	rauaaam	aauaaaa	3.365	0.000383		2903
2989	chr9:1048628	rauaaam	uuuaaaa	2.894	0.0019		2982
2991	chr9:1048630	rauaaam	uaaaaaa	2.882	0.00198		2989
							2991
Protein: KHDRBS3(Hs/Mm)
Sequence Position	Genomic Coordinate	Motif	K-mer	Z-score	P-value		KHDRBS3(Hs/Mm)
339	chr9:1045978	auaaav	cacaaa	2.245	0.0124		ce Position
341	chr9:1045980	auaaav	caaaaa	2.245	0.0124		339
348	chr9:1045987	auaaav	gauaca	2.396	0.00829		341
350	chr9:1045989	auaaav	uacaaa	2.245	0.0124		348
868	chr9:1046507	auaaav	aagaaa	1.783	0.0373		350
1289	chr9:1046928	auaaav	gauaca	2.16	0.0154		868
2738	chr9:1048377	auaaav	cuuaaa	2.802	0.00254		1289
2747	chr9:1048386	auaaav	aauaaa	3.519	0.000217		2738
2751	chr9:1048390	auaaav	aauaaa	3.519	0.000217		2747
2756	chr9:1048395	auaaav	aauaaa	3.519	0.000217		2751
2885	chr9:1048524	auaaav	gaaaaa	2.953	0.00157		2756
2886	chr9:1048525	auaaav	aaaaaa	2.764	0.00285		2885
2903	chr9:1048542	auaaav	gauaaa	3.33	0.000434		2886
2905	chr9:1048544	auaaav	uaaaaa	2.708	0.00338		2903
2982	chr9:1048621	auaaav	aauaaa	2.934	0.00167		2905
2989	chr9:1048628	auaaav	uuuaaa	2.509	0.00605		2982
2991	chr9:1048630	auaaav	uaaaaa	2.509	0.00605		2989
2992	chr9:1048631	auaaav	aaaaaa	2.557	0.00528		2991
							2992
Protein: LIN28A(Hs/Mm)
Sequence Position	Genomic Coordinate	Motif	K-mer	Z-score	P-value		LIN28A(Hs/Mm)
35	chr9:1045674	hggagwa	cgcagaa	2.081	0.0187		ce Position
65	chr9:1045704	hggagwa	uggagga	2.108	0.0175		35
450	chr9:1046089	hggagwa	uggggaa	2.446	0.00722		65
598	chr9:1046237	hggagwa	gggggaa	1.865	0.0311		450
1318	chr9:1046957	hggagwa	gggagag	2.216	0.0133		598
1334	chr9:1046973	hggagwa	gggggaa	2.081	0.0187		1318
2186	chr9:1047825	hggagwa	uggagau	2.392	0.00838		1334
							2186
Protein: MATR3(Hs/Mm)
Sequence Position	Genomic Coordinate	Motif	K-mer	Z-score	P-value		MATR3(Hs/Mm)
2660	chr9:1048299	maucuur	uuucuug	2.203	0.0138		ce Position
2666	chr9:1048305	maucuur	gauuuug	2.122	0.0169		2660
							2666
Protein: MBNL1(Hs/Mm)
Sequence Position	Genomic Coordinate	Motif	K-mer	Z-score	P-value		MBNL1(Hs/Mm)
12	chr9:1045651	ygcuky	cggugc	2.392	0.00838		ce Position
20	chr9:1045659	ygcuky	cgcuga	2.294	0.0109		12
28	chr9:1045667	ygcuky	ggcuuu	2.402	0.00815		20
47	chr9:1045686	ygcuky	ugccuu	2.098	0.018		28
99	chr9:1045738	ygcuky	cacuuc	2.039	0.0207		47
121	chr9:1045760	ygcuky	cguuuu	2.069	0.0193		99
229	chr9:1045868	ygcuky	cucugc	1.686	0.0459		121
305	chr9:1045944	ygcuky	cgcucu	2.069	0.0193		229
307	chr9:1045946	ygcuky	cucugc	2.069	0.0193		305
413	chr9:1046052	ygcuky	cgcguc	2.098	0.018		307
418	chr9:1046057	ygcuky	cgccuc	2.294	0.0109		413
441	chr9:1046080	ygcuky	uucugc	2.294	0.0109		418
444	chr9:1046083	ygcuky	ugcagu	2.088	0.0184		441
530	chr9:1046169	ygcuky	cgccuc	2.039	0.0207		444
533	chr9:1046172	ygcuky	cucugu	2.039	0.0207		530
621	chr9:1046260	ygcuky	cgcucc	1.676	0.0469		533
818	chr9:1046457	ygcuky	cacuuu	2.088	0.0184		621
826	chr9:1046465	ygcuky	uccuuu	2.088	0.0184		818
955	chr9:1046594	ygcuky	uccugu	1.657	0.0488		826
981	chr9:1046620	ygcuky	ugccgc	2.098	0.018		955
1001	chr9:1046640	ygcuky	ugcggc	2.098	0.018		981
1069	chr9:1046708	ygcuky	cgcauu	1.676	0.0469		1001
1118	chr9:1046757	ygcuky	ggcuuc	2.294	0.0109		1069
1125	chr9:1046764	ygcuky	uccugu	2.275	0.0115		1118
1128	chr9:1046767	ygcuky	uguugu	2.275	0.0115		1125
1191	chr9:1046830	ygcuky	ugcugg	2.294	0.0109		1128
1200	chr9:1046839	ygcuky	uccuuc	2.294	0.0109		1191
1203	chr9:1046842	ygcuky	uucuuu	2.294	0.0109		1200
1396	chr9:1047035	ygcuky	ggcuga	1.676	0.0469		1203
1399	chr9:1047038	ygcuky	ugaguc	1.676	0.0469		1396
1408	chr9:1047047	ygcuky	agcggc	1.676	0.0469		1399
1413	chr9:1047052	ygcuky	cccagu	1.657	0.0488		1408
1416	chr9:1047055	ygcuky	aguugc	1.657	0.0488		1413
1419	chr9:1047058	ygcuky	ugcuuu	2.48	0.00657		1416
1421	chr9:1047060	ygcuky	cuuugu	1.657	0.0488		1419
1452	chr9:1047091	ygcuky	uacuuu	2.196	0.014		1421
1464	chr9:1047103	ygcuky	uggugu	2.245	0.0124		1452
1470	chr9:1047109	ygcuky	cgguuu	2.441	0.00732		1464
1490	chr9:1047129	ygcuky	uucugu	2.275	0.0115		1470
1493	chr9:1047132	ygcuky	uguuuc	2.275	0.0115		1490
1581	chr9:1047220	ygcuky	cgccuu	1.657	0.0488		1493
1582	chr9:1047221	ygcuky	gccuuu	1.882	0.0299		1581
1583	chr9:1047222	ygcuky	ccuuuc	1.882	0.0299		1582
1594	chr9:1047233	ygcuky	aguuuu	1.784	0.0372		1583
1607	chr9:1047246	ygcuky	cgcuuu	2.814	0.00245		1594
1620	chr9:1047259	ygcuky	cccucc	2.196	0.014		1607
1632	chr9:1047271	ygcuky	ggcugu	2.961	0.00153		1620
1634	chr9:1047273	ygcuky	cugugc	1.892	0.0292		1632
1637	chr9:1047276	ygcuky	ugcugc	3.01	0.00131		1634
1640	chr9:1047279	ygcuky	ugcuac	2.657	0.00394		1637
1643	chr9:1047282	ygcuky	uaccuc	1.941	0.0261		1640
1694	chr9:1047333	ygcuky	ugcugu	2.402	0.00815		1643
1709	chr9:1047348	ygcuky	ugcgga	1.863	0.0312		1694
1711	chr9:1047350	ygcuky	cggagu	1.882	0.0299		1709
1716	chr9:1047355	ygcuky	uggggc	1.99	0.0233		1711
1734	chr9:1047373	ygcuky	cucuuu	2.098	0.018		1716
1741	chr9:1047380	ygcuky	cccuuu	2.088	0.0184		1734
1896	chr9:1047535	ygcuky	cccuuc	1.676	0.0469		1741
1932	chr9:1047571	ygcuky	cccuuc	1.676	0.0469		1896
1972	chr9:1047611	ygcuky	agcuuc	1.676	0.0469		1932
2013	chr9:1047652	ygcuky	cucuuu	1.686	0.0459		1972
2025	chr9:1047664	ygcuky	ccccuu	1.892	0.0292		2013
2026	chr9:1047665	ygcuky	cccuug	1.892	0.0292		2025
2027	chr9:1047666	ygcuky	ccuugc	1.892	0.0292		2026
2030	chr9:1047669	ygcuky	ugcccc	1.892	0.0292		2027
2032	chr9:1047671	ygcuky	ccccgc	1.892	0.0292		2030
2035	chr9:1047674	ygcuky	cgcccc	1.892	0.0292		2032
2048	chr9:1047687	ygcuky	cgcuuc	3.108	0.000942		2035
2053	chr9:1047692	ygcuky	cccagu	1.98	0.0239		2048
2062	chr9:1047701	ygcuky	ugcugg	2.657	0.00394		2053
2073	chr9:1047712	ygcuky	cgauuc	2.686	0.00362		2062
2127	chr9:1047766	ygcuky	ugauua	1.657	0.0488		2073
2131	chr9:1047770	ygcuky	uacagc	1.657	0.0488		2127
2134	chr9:1047773	ygcuky	agcugc	2.451	0.00712		2131
2137	chr9:1047776	ygcuky	ugcugg	2.451	0.00712		2134
2140	chr9:1047779	ygcuky	ugguuc	2.451	0.00712		2137
2146	chr9:1047785	ygcuky	cccugu	2.441	0.00732		2140
2148	chr9:1047787	ygcuky	cugugc	1.657	0.0488		2146
2151	chr9:1047790	ygcuky	ugccgc	2.441	0.00732		2148
2154	chr9:1047793	ygcuky	cgcaga	1.657	0.0488		2151
2220	chr9:1047859	ygcuky	ggcugu	2.294	0.0109		2154
2223	chr9:1047862	ygcuky	uguugu	2.294	0.0109		2220
2232	chr9:1047871	ygcuky	cguuuu	2.284	0.0112		2223
2238	chr9:1047877	gcuugc	ugcuag	2	0.0227		2232
2250	chr9:1047889	gcuugc	ggguug	2.039	0.0207		2238
2258	chr9:1047897	gcuugc	agcuag	2.026	0.0214		2250
2386	chr9:1048025	ygcuky	cucugc	1.686	0.0459		2258
2415	chr9:1048054	ygcuky	cucugc	2.294	0.0109		2386
2424	chr9:1048063	ygcuky	cgcugg	2.294	0.0109		2415
2434	chr9:1048073	ygcuky	ugcagu	2.294	0.0109		2424
2468	chr9:1048107	ygcuky	ugguuu	2.294	0.0109		2434
2489	chr9:1048128	ygcuky	cgcuug	2.402	0.00815		2468
2493	chr9:1048132	ygcuky	uguuuc	2.402	0.00815		2489
2506	chr9:1048145	ygcuky	ugcagc	2.294	0.0109		2493
2539	chr9:1048178	ygcuky	agcugc	2.294	0.0109		2506
2547	chr9:1048186	ygcuky	ggcugc	2.294	0.0109		2539
2558	chr9:1048197	ygcuky	uacuuu	2.294	0.0109		2547
2589	chr9:1048228	ygcuky	cccuuu	2.294	0.0109		2558
2599	chr9:1048238	ygcuky	uccugu	2.402	0.00815		2589
2602	chr9:1048241	ygcuky	uguuuc	2.402	0.00815		2599
2619	chr9:1048258	ygcuky	cucuuc	2.294	0.0109		2602
2657	chr9:1048296	ygcuky	uacuuu	2.284	0.0112		2619
2665	chr9:1048304	ygcuky	ugauuu	2.245	0.0124		2657
2671	chr9:1048310	ygcuky	uguuuc	2.275	0.0115		2665
2840	chr9:1048479	gcuugc	agccug	2.143	0.0161		2671
2844	chr9:1048483	gcuugc	uguuug	2.234	0.0127		2840
2865	chr9:1048504	gcuugc	agcuag	2.143	0.0161		2844
2897	chr9:1048536	ygcuky	ugauuu	1.99	0.0233		2865
2913	chr9:1048552	ygcuky	ugcugg	2.353	0.00931		2897
2920	chr9:1048559	ygcuky	cccugu	2.353	0.00931		2913
2934	chr9:1048573	ygcuky	ggcugc	2.196	0.014		2920
2937	chr9:1048576	ygcuky	ugcugg	2.294	0.0109		2934
							2937
Protein: MSI1(Hs/Mm)
Sequence Position	Genomic Coordinate	Motif	K-mer	Z-score	P-value		MSI1(Hs/Mm)
252	chr9:1045891	uaguwrg	gaguugg	2.303	0.0106		ce Position
265	chr9:1045904	uaguwrg	uagggag	2.242	0.0125		252
2257	chr9:1047896	uaguwrg	gagcuag	1.909	0.0281		265
2261	chr9:1047900	uaguwrg	uagggag	2.045	0.0204		2257
2634	chr9:1048273	uaguwrg	uaguuuc	2.258	0.012		2261
2644	chr9:1048283	uaguwrg	aaguuag	2.5	0.00621		2634
2648	chr9:1048287	uaguwrg	uagcaaa	2.212	0.0135		2644
2864	chr9:1048503	uaguwrg	uagcuag	1.848	0.0323		2648
2868	chr9:1048507	uaguwrg	uagcagg	1.697	0.0448		2864
							2868
Protein: NOVA1(Hs/Mm)
Sequence Position	Genomic Coordinate	Motif	K-mer	Z-score	P-value		NOVA1(Hs/Mm)
1500	chr9:1047139	ycay	ucac	2.75	0.00298		ce Position
1505	chr9:1047144	ycay	ucac	2.75	0.00298		1500
1520	chr9:1047159	ycay	ucac	2.75	0.00298		1505
2713	chr9:1048352	ycay	ucau	2.75	0.00298		1520
2724	chr9:1048363	ycay	ccac	2.75	0.00298		2713
2727	chr9:1048366	ycay	ccac	2.75	0.00298		2724
							2727
Protein: PABPC1(Hs/Mm)
Sequence Position	Genomic Coordinate	Motif	K-mer	Z-score	P-value		PABPC1(Hs/Mm)
330	chr9:1045969	araaaam	ugaaaca	2.275	0.0115		ce Position
340	chr9:1045979	araaaam	acaaaaa	2.598	0.00469		330
776	chr9:1046415	araaaam	guaaaaa	2.265	0.0118		340
778	chr9:1046417	araaaam	aaaaaga	2.373	0.00882		776
779	chr9:1046418	araaaam	aaaagaa	2.275	0.0115		778
868	chr9:1046507	araaaam	aagaaaa	2.892	0.00191		779
869	chr9:1046508	araaaam	aaaagaa	3.245	0.000587		868
871	chr9:1046510	araaaam	aaaacaa	2.931	0.00169		869
876	chr9:1046515	araaaam	aagaaaa	2.941	0.00164		871
877	chr9:1046516	araaaam	agaaaac	3.294	0.000494		876
896	chr9:1046535	araaaam	ggaaaca	2.716	0.0033		877
909	chr9:1046548	araaaam	acaaaga	2.431	0.00753		896
2748	chr9:1048387	araaaam	auaaaua	2.539	0.00556		909
2750	chr9:1048389	araaaam	aaauaaa	2.608	0.00455		2748
2751	chr9:1048390	araaaam	aauaaaa	2.608	0.00455		2750
2752	chr9:1048391	araaaam	auaaaau	2.637	0.00418		2751
2754	chr9:1048393	araaaam	aaaauaa	2.608	0.00455		2752
2755	chr9:1048394	araaaam	aaauaaa	2.608	0.00455		2754
2756	chr9:1048395	araaaam	aauaaaa	2.608	0.00455		2755
2757	chr9:1048396	araaaam	auaaaag	2.598	0.00469		2756
2884	chr9:1048523	araaaam	ugaaaaa	3.235	0.000608		2757
2885	chr9:1048524	araaaam	gaaaaaa	3.118	0.00091		2884
2886	chr9:1048525	araaaam	aaaaaac	3.235	0.000608		2885
2887	chr9:1048526	araaaam	aaaaaca	3.137	0.000853		2886
2904	chr9:1048543	araaaam	auaaaaa	3.304	0.000477		2887
2982	chr9:1048621	araaaam	aauaaaa	2.696	0.00351		2904
2983	chr9:1048622	araaaam	auaaaau	2.755	0.00293		2982
2990	chr9:1048629	araaaam	uuaaaaa	2.696	0.00351		2983
2991	chr9:1048630	araaaam	uaaaaaa	2.863	0.0021		2990
2992	chr9:1048631	araaaam	aaaaaag	2.863	0.0021		2991
							2992
Protein: PABPC3(Hs/Mm)
Sequence Position	Genomic Coordinate	Motif	K-mer	Z-score	P-value		PABPC3(Hs/Mm)
333	chr9:1045972	raaaacm	aacaacc	2.295	0.0109		ce Position
342	chr9:1045981	raaaacm	aaaaaug	2.193	0.0142		333
778	chr9:1046417	raaaacm	aaaaaga	1.739	0.041		342
870	chr9:1046509	raaaacm	gaaaaca	3.364	0.000384		778
878	chr9:1046517	raaaacm	gaaaacc	4.284	9.18e-06		870
879	chr9:1046518	raaaacm	aaaacca	3.398	0.000339		878
896	chr9:1046535	raaaacm	ggaaaca	3.364	0.000384		879
899	chr9:1046538	raaaacm	aacaaca	3.17	0.000762		896
902	chr9:1046541	raaaacm	aacaaca	3.17	0.000762		899
905	chr9:1046544	raaaacm	aacaaca	2.307	0.0105		902
2740	chr9:1048379	raaaacm	uaaaagc	2.705	0.00342		905
2741	chr9:1048380	raaaacm	aaaagca	2.557	0.00528		2740
2753	chr9:1048392	raaaacm	uaaaaua	2.602	0.00463		2741
2758	chr9:1048397	raaaacm	uaaaagc	2.705	0.00342		2753
2759	chr9:1048398	raaaacm	aaaagcc	2.705	0.00342		2758
2876	chr9:1048515	raaaacm	gaagacg	2.761	0.00288		2759
2885	chr9:1048524	raaaacm	gaaaaaa	3.545	0.000196		2876
2886	chr9:1048525	raaaacm	aaaaaac	3.489	0.000242		2885
2887	chr9:1048526	raaaacm	aaaaaca	3.739	9.24e-05		2886
2905	chr9:1048544	raaaacm	uaaaaac	3.239	0.0006		2887
2906	chr9:1048545	raaaacm	aaaaacg	3.511	0.000223		2905
2991	chr9:1048630	raaaacm	uaaaaaa	2.909	0.00181		2906
2992	chr9:1048631	raaaacm	aaaaaag	2.841	0.00225		2991
2993	chr9:1048632	raaaacm	aaaaagc	3.102	0.000961		2992
2994	chr9:1048633	raaaacm	aaaagca	2.864	0.00209		2993
							2994
Protein: PABPC4(Hs/Mm)
Sequence Position	Genomic Coordinate	Motif	K-mer	Z-score	P-value		PABPC4(Hs/Mm)
340	chr9:1045979	aaaaaar	acaaaaa	2.927	0.00171		ce Position
341	chr9:1045980	aaaaaar	caaaaau	2.664	0.00386		340
342	chr9:1045981	aaaaaar	aaaaaug	2.809	0.00248		341
776	chr9:1046415	aaaaaar	guaaaaa	2.545	0.00546		342
777	chr9:1046416	aaaaaar	uaaaaag	2.664	0.00386		776
778	chr9:1046417	aaaaaar	aaaaaga	2.918	0.00176		777
779	chr9:1046418	aaaaaar	aaaagaa	2.8	0.00256		778
868	chr9:1046507	aaaaaar	aagaaaa	2.927	0.00171		779
869	chr9:1046508	aaaaaar	agaaaac	2.755	0.00293		868
870	chr9:1046509	aaaaaar	gaaaaca	2.773	0.00278		869
871	chr9:1046510	aaaaaar	aaaacaa	2.927	0.00171		870
872	chr9:1046511	aaaaaar	aaacaag	2.636	0.00419		871
876	chr9:1046515	aaaaaar	aagaaaa	2.927	0.00171		872
877	chr9:1046516	aaaaaar	agaaaac	2.755	0.00293		876
908	chr9:1046547	aaaaaar	aacaaag	2.382	0.00861		877
909	chr9:1046548	aaaaaar	acaaaga	2.436	0.00743		908
1778	chr9:1047417	aaaaaar	agaaaac	1.691	0.0454		909
1814	chr9:1047453	aaaaaar	acaaaca	1.7	0.0446		1778
2685	chr9:1048324	aaaaaar	uaaaaca	1.845	0.0325		1814
2686	chr9:1048325	aaaaaar	aaaacaa	1.964	0.0248		2685
2748	chr9:1048387	aaaaaar	auaaaua	2.709	0.00337		2686
2750	chr9:1048389	aaaaaar	aaauaaa	2.964	0.00152		2748
2751	chr9:1048390	aaaaaar	aauaaaa	2.964	0.00152		2750
2752	chr9:1048391	aaaaaar	auaaaau	2.655	0.00397		2751
2753	chr9:1048392	aaaaaar	uaaaaua	2.718	0.00328		2752
2754	chr9:1048393	aaaaaar	aaaauaa	2.964	0.00152		2753
2755	chr9:1048394	aaaaaar	aaauaaa	2.964	0.00152		2754
2756	chr9:1048395	aaaaaar	aauaaaa	2.964	0.00152		2755
2757	chr9:1048396	aaaaaar	auaaaag	2.782	0.0027		2756
2884	chr9:1048523	aaaaaar	ugaaaaa	2.864	0.00209		2757
2885	chr9:1048524	aaaaaar	gaaaaaa	3.355	0.000397		2884
2886	chr9:1048525	aaaaaar	aaaaaac	3.4	0.000337		2885
2887	chr9:1048526	aaaaaar	aaaaaca	3.4	0.000337		2886
2888	chr9:1048527	aaaaaar	aaaacag	2.873	0.00203		2887
2904	chr9:1048543	aaaaaar	auaaaaa	3.291	0.000499		2888
2905	chr9:1048544	aaaaaar	uaaaaac	2.936	0.00166		2904
2906	chr9:1048545	aaaaaar	aaaaacg	3.127	0.000883		2905
2982	chr9:1048621	aaaaaar	aauaaaa	3.091	0.000997		2906
2983	chr9:1048622	aaaaaar	auaaaau	2.8	0.00256		2982
2991	chr9:1048630	aaaaaar	uaaaaaa	3.182	0.000731		2983
2992	chr9:1048631	aaaaaar	aaaaaag	3.282	0.000515		2991
2993	chr9:1048632	aaaaaar	aaaaagc	2.982	0.00143		2992
							2993
Protein: PABPC5(Hs/Mm)
Sequence Position	Genomic Coordinate	Motif	K-mer	Z-score	P-value		PABPC5(Hs/Mm)
340	chr9:1045979	agaaadu	acaaaaa	2.261	0.0119		ce Position
341	chr9:1045980	agaaadu	caaaaau	2.307	0.0105		340
351	chr9:1045990	agaaadu	acaaauu	2.42	0.00776		341
869	chr9:1046508	agaaadu	agaaaac	2.545	0.00546		351
877	chr9:1046516	agaaadu	agaaaac	2.58	0.00494		869
2752	chr9:1048391	agaaadu	auaaaau	2.489	0.00641		877
2884	chr9:1048523	agaaadu	ugaaaaa	2.409	0.008		2752
2886	chr9:1048525	agaaadu	aaaaaac	2.5	0.00621		2884
2904	chr9:1048543	agaaadu	auaaaaa	2.398	0.00824		2886
2983	chr9:1048622	agaaadu	auaaaau	2.807	0.0025		2904
2992	chr9:1048631	agaaadu	aaaaaag	2.591	0.00478		2983
2993	chr9:1048632	agaaadu	aaaaagc	2.534	0.00564		2992
							2993
Protein: PABPN1(Hs/Mm)
Sequence Position	Genomic Coordinate	Motif	K-mer	Z-score	P-value		PABPN1(Hs/Mm)
866	chr9:1046505	araaga	ugaaga	2.917	0.00177		ce Position
869	chr9:1046508	araaga	agaaaa	3.213	0.000657		866
871	chr9:1046510	araaga	aaaaca	2.972	0.00148		869
874	chr9:1046513	araaga	acaaga	3.194	0.000702		871
877	chr9:1046516	araaga	agaaaa	3.352	0.000401		874
2752	chr9:1048391	araaga	auaaaa	2.287	0.0111		877
2754	chr9:1048393	araaga	aaaaua	2.324	0.0101		2752
2757	chr9:1048396	araaga	auaaaa	2.287	0.0111		2754
2875	chr9:1048514	araaga	ggaaga	2.565	0.00516		2757
2886	chr9:1048525	araaga	aaaaaa	2.694	0.00353		2875
2888	chr9:1048527	araaga	aaaaca	2.648	0.00405		2886
2904	chr9:1048543	araaga	auaaaa	2.389	0.00845		2888
2983	chr9:1048622	araaga	auaaaa	2.398	0.00824		2904
2992	chr9:1048631	araaga	aaaaaa	2.231	0.0128		2983
							2992
Protein: PCBP1(Hs/Mm)
Sequence Position	Genomic Coordinate	Motif	K-mer	Z-score	P-value		PCBP1(Hs/Mm)
1503	chr9:1047142	ccwwhcc	ccucacc	2.636	0.00419		ce Position
1735	chr9:1047374	ccwwhcc	ucuuucc	2.234	0.0127		1503
1736	chr9:1047375	ccwwhcc	cuuuccc	2.052	0.0201		1735
1742	chr9:1047381	ccwwhcc	ccuuugc	2.143	0.0161		1736
1928	chr9:1047567	ccwwhcc	ccucccc	2.662	0.00388		1742
1932	chr9:1047571	ccwwhcc	cccuucc	2.896	0.00189		1928
1933	chr9:1047572	ccwwhcc	ccuuccc	3.468	0.000262		1932
2021	chr9:1047660	ccwwhcc	ccucccc	2.844	0.00223		1933
2027	chr9:1047666	ccwwhcc	ccuugcc	3.442	0.000289		2021
2049	chr9:1047688	ccwwhcc	gcuuccc	2.909	0.00181		2027
2272	chr9:1047911	ccwwhcc	caauucc	2.416	0.00785		2049
2282	chr9:1047921	ccwwhcc	cccaccc	2.494	0.00632		2272
2283	chr9:1047922	ccwwhcc	ccacccc	2.403	0.00813		2282
2612	chr9:1048251	ccwwhcc	ccagucc	2.584	0.00488		2283
2620	chr9:1048259	ccwwhcc	ucuuccc	2	0.0227		2612
2719	chr9:1048358	ccwwhcc	ccuuacc	3.675	0.000119		2620
2727	chr9:1048366	ccwwhcc	ccacccc	2.987	0.00141		2719
2732	chr9:1048371	ccwwhcc	ccuaacc	3.571	0.000178		2727
							2732
Protein: PCBP2(Hs/Mm)
Sequence Position	Genomic Coordinate	Motif	K-mer	Z-score	P-value		PCBP2(Hs/Mm)
1030	chr9:1046669	ccyycch	uccuccc	1.9	0.0287		ce Position
1031	chr9:1046670	ccyycch	ccuccca	2.013	0.0221		1030
1171	chr9:1046810	ccyycch	cccuccu	2.737	0.0031		1031
1181	chr9:1046820	ccyycch	ccuccca	2.575	0.00501		1171
1503	chr9:1047142	ccyycch	ccucacc	1.938	0.0263		1181
1578	chr9:1047217	ccyycch	ccucgcc	1.763	0.0389		1503
1927	chr9:1047566	ccyycch	uccuccc	3.137	0.000853		1578
1928	chr9:1047567	ccyycch	ccucccc	3.763	8.39e-05		1927
1932	chr9:1047571	ccyycch	cccuucc	3.288	0.000505		1928
1933	chr9:1047572	ccyycch	ccuuccc	3.863	5.6e-05		1932
1934	chr9:1047573	ccyycch	cuucccc	3.375	0.000369		1933
2020	chr9:1047659	ccyycch	uccuccc	3.087	0.00101		1934
2021	chr9:1047660	ccyycch	ccucccc	3.5	0.000233		2020
2027	chr9:1047666	ccyycch	ccuugcc	3.35	0.000404		2021
2033	chr9:1047672	ccyycch	cccgccc	3.237	0.000604		2027
2034	chr9:1047673	ccyycch	ccgcccc	3.237	0.000604		2033
2049	chr9:1047688	ccyycch	gcuuccc	2.887	0.00194		2034
2719	chr9:1048358	ccyycch	ccuuacc	2.188	0.0143		2049
2727	chr9:1048366	ccyycch	ccacccc	2.075	0.019		2719
							2727
Protein: PCBP3(Hs/Mm)
Sequence Position	Genomic Coordinate	Motif	K-mer	Z-score	P-value		PCBP3(Hs/Mm)
1205	chr9:1046844	uuuycc	cuuuuc	2.095	0.0181		ce Position
1566	chr9:1047205	uuuycc	aauucc	1.689	0.0456		1205
1595	chr9:1047234	uuuycc	guuuuc	1.797	0.0362		1566
1736	chr9:1047375	uuuycc	cuuucc	2.703	0.00344		1595
1743	chr9:1047382	uuuycc	cuuugc	2.338	0.00969		1736
1846	chr9:1047485	uuuycc	uauucc	2.216	0.0133		1743
1865	chr9:1047504	uuuycc	auuuac	2.162	0.0153		1846
1933	chr9:1047572	uuuycc	ccuucc	3.162	0.000783		1865
1934	chr9:1047573	uuuycc	cuuccc	2.986	0.00141		1933
1952	chr9:1047591	uuuycc	auuuuc	3.162	0.000783		1934
1953	chr9:1047592	uuuycc	uuuucc	3.378	0.000365		1952
2028	chr9:1047667	uuuycc	cuugcc	2.541	0.00553		1953
2049	chr9:1047688	uuuycc	gcuucc	1.757	0.0395		2028
2050	chr9:1047689	uuuycc	cuuccc	1.838	0.033		2049
2620	chr9:1048259	uuuycc	ucuucc	2.824	0.00237		2050
2621	chr9:1048260	uuuycc	cuuccc	2.838	0.00227		2620
2636	chr9:1048275	uuuycc	guuucc	3.095	0.000984		2621
							2636
Protein: PPRC1(Hs/Mm)
Sequence Position	Genomic Coordinate	Motif	K-mer	Z-score	P-value		PPRC1(Hs/Mm)
408	chr9:1046047	ssgcgcs	ccacgcg	2.846	0.00221		ce Position
410	chr9:1046049	ssgcgcs	acgcgcg	2.603	0.00462		408
565	chr9:1046204	ssgcgcs	ccgcgca	2.346	0.00949		410
624	chr9:1046263	ssgcgcs	ucccgcg	1.923	0.0272		565
992	chr9:1046631	ssgcgcs	cggcgca	2.051	0.0201		624
							992
Protein: PTBP1(Hs/Mm)
Sequence Position	Genomic Coordinate	Motif	K-mer	Z-score	P-value		TBP1(Hs/Mm)
102	chr9:1045741	cucucu	uucucu	2.304	0.0106		ce Position
104	chr9:1045743	cucucu	cucucg	2.304	0.0106		102
305	chr9:1045944	cucucu	cgcucu	2.205	0.0137		104
307	chr9:1045946	cucucu	cucugc	1.839	0.033		305
316	chr9:1045955	cucucu	cuagcu	1.839	0.033		307
320	chr9:1045959	cucucu	cucacg	1.83	0.0336		316
422	chr9:1046061	ucuu	uccu	1.884	0.0298		320
425	chr9:1046064	ucuu	ucuu	2.446	0.00722		422
442	chr9:1046081	ucuu	ucug	1.884	0.0298		425
488	chr9:1046127	cucucu	cucacu	2.098	0.018		442
490	chr9:1046129	cucucu	cacugu	1.732	0.0416		488
492	chr9:1046131	cucucu	cugucc	1.732	0.0416		490
518	chr9:1046157	cucucu	cgcacu	1.884	0.0298		492
520	chr9:1046159	cucucu	cacucc	1.875	0.0304		518
531	chr9:1046170	cucucu	gccucu	1.92	0.0274		520
533	chr9:1046172	cucucu	cucugu	2.286	0.0111		531
535	chr9:1046174	cucucu	cuguca	1.92	0.0274		533
547	chr9:1046186	cucucu	gccucu	1.884	0.0298		535
549	chr9:1046188	cucucu	cucuaa	1.884	0.0298		547
816	chr9:1046455	cucucu	cucacu	2.259	0.0119		549
818	chr9:1046457	cucucu	cacuuu	1.884	0.0298		816
820	chr9:1046459	cucucu	cuuucc	1.884	0.0298		818
825	chr9:1046464	cucucu	cuccuu	1.884	0.0298		820
828	chr9:1046467	cucucu	cuuuau	1.884	0.0298		825
917	chr9:1046556	cucucu	uuuucu	3.036	0.0012		828
919	chr9:1046558	cucucu	uucucu	3.777	7.94e-05		917
921	chr9:1046560	cucucu	cucucu	4.509	3.26e-06		919
923	chr9:1046562	cucucu	cucucu	4.509	3.26e-06		921
925	chr9:1046564	cucucu	cucucu	4.509	3.26e-06		923
927	chr9:1046566	cucucu	cucucu	4.509	3.26e-06		925
929	chr9:1046568	cucucu	cucucu	4.509	3.26e-06		927
931	chr9:1046570	cucucu	cucucu	4.509	3.26e-06		929
933	chr9:1046572	cucucu	cucuca	3.777	7.94e-05		931
935	chr9:1046574	cucucu	cucagu	3.036	0.0012		933
937	chr9:1046576	cucucu	cagucu	3.036	0.0012		935
939	chr9:1046578	cucucu	gucucc	3.036	0.0012		937
941	chr9:1046580	cucucu	cuccag	2.295	0.0109		939
946	chr9:1046585	cucucu	gggucu	2.286	0.0111		941
948	chr9:1046587	cucucu	gucuca	3.018	0.00127		946
950	chr9:1046589	cucucu	cucacu	3.723	9.84e-05		948
952	chr9:1046591	cucucu	cacucc	2.929	0.0017		950
954	chr9:1046593	cucucu	cuccug	2.071	0.0192		952
955	chr9:1046594	cucucu	uccugu	1.839	0.033		954
957	chr9:1046596	cucucu	cugucg	2.107	0.0176		955
1200	chr9:1046839	ucuu	uccu	2.411	0.00795		957
1201	chr9:1046840	ucuu	ccuu	2.411	0.00795		1200
1204	chr9:1046843	ucuu	ucuu	3.25	0.000577		1201
1206	chr9:1046845	ucuu	uuuu	2.411	0.00795		1204
1209	chr9:1046848	ucuu	ucuu	3.25	0.000577		1206
1212	chr9:1046851	ucuu	uguu	2.411	0.00795		1209
1732	chr9:1047371	cucucu	uacucu	1.821	0.0343		1212
1734	chr9:1047373	cucucu	cucuuu	2.196	0.014		1732
1735	chr9:1047374	ucuu	ucuu	2.161	0.0153		1734
1736	chr9:1047375	cucucu	cuuucc	1.821	0.0343		1735
1741	chr9:1047380	cucucu	cccuuu	1.821	0.0343		1736
1830	chr9:1047469	cucucu	caggcu	1.741	0.0408		1741
1832	chr9:1047471	cucucu	ggcucu	2.482	0.00653		1830
1834	chr9:1047473	cucucu	cucucu	3.411	0.000324		1832
1836	chr9:1047475	cucucu	cucugg	2.482	0.00653		1834
1838	chr9:1047477	cucucu	cuggcu	2.482	0.00653		1836
1840	chr9:1047479	cucucu	ggcucc	1.741	0.0408		1838
1842	chr9:1047481	cucucu	cuccua	1.741	0.0408		1840
1843	chr9:1047482	cucucu	uccuau	1.741	0.0408		1842
1845	chr9:1047484	cucucu	cuauuc	1.741	0.0408		1843
1848	chr9:1047487	cucucu	uucccu	2.482	0.00653		1845
1850	chr9:1047489	cucucu	cccucu	3.045	0.00116		1848
1852	chr9:1047491	cucucu	cucuga	2.482	0.00653		1850
1854	chr9:1047493	cucucu	cugaau	1.741	0.0408		1852
1858	chr9:1047497	cucucu	auauuu	1.741	0.0408		1854
1875	chr9:1047514	cucucu	cuguuu	1.839	0.033		1858
2011	chr9:1047650	cucucu	uccucu	2.098	0.018		1875
2013	chr9:1047652	cucucu	cucuuu	2.652	0.004		2011
2014	chr9:1047653	ucuu	ucuu	2.652	0.004		2013
2015	chr9:1047654	cucucu	cuuucu	2.652	0.004		2014
2017	chr9:1047656	cucucu	uucucc	2.098	0.018		2015
2018	chr9:1047657	ucuu	ucuc	2.098	0.018		2017
2020	chr9:1047659	ucuu	uccu	2.098	0.018		2018
2022	chr9:1047661	cucucu	cucccc	2.196	0.014		2020
2024	chr9:1047663	cucucu	cccccu	2.196	0.014		2022
2027	chr9:1047666	ucuu	ccuu	2.134	0.0164		2024
2046	chr9:1047685	cucucu	cucgcu	2.116	0.0172		2027
2076	chr9:1047715	cucucu	uucucu	1.92	0.0274		2046
2397	chr9:1048036	cucucu	cauucu	1.911	0.028		2076
2413	chr9:1048052	cucucu	uucucu	2.214	0.0134		2397
2415	chr9:1048054	cucucu	cucugc	1.839	0.033		2413
2417	chr9:1048056	cucucu	cugccu	1.884	0.0298		2415
2589	chr9:1048228	cucucu	cccuuu	1.911	0.028		2417
2591	chr9:1048230	cucucu	cuuucu	2.295	0.0109		2589
2593	chr9:1048232	cucucu	uucucc	2.116	0.0172		2591
2596	chr9:1048235	ucuu	uccu	2.161	0.0153		2593
2599	chr9:1048238	ucuu	uccu	2.161	0.0153		2596
2601	chr9:1048240	cucucu	cuguuu	2.116	0.0172		2599
2602	chr9:1048241	ucuu	uguu	2.161	0.0153		2601
2603	chr9:1048242	cucucu	guuucu	2.116	0.0172		2602
2605	chr9:1048244	cucucu	uucucc	2.116	0.0172		2603
2606	chr9:1048245	ucuu	ucuc	2.161	0.0153		2605
2608	chr9:1048247	ucuu	uccu	2.161	0.0153		2606
2615	chr9:1048254	cucucu	gucccu	2.116	0.0172		2608
2617	chr9:1048256	cucucu	cccucu	2.304	0.0106		2615
2619	chr9:1048258	cucucu	cucuuc	1.929	0.0269		2617
2620	chr9:1048259	ucuu	ucuu	2.705	0.00342		2619
2625	chr9:1048264	cucucu	cccuca	1.929	0.0269		2620
2627	chr9:1048266	cucucu	cucaau	1.929	0.0269		2625
2629	chr9:1048268	cucucu	caaucu	1.92	0.0274		2627
2632	chr9:1048271	ucuu	ucua	1.884	0.0298		2629
2658	chr9:1048297	ucuu	acuu	2.375	0.00877		2632
2659	chr9:1048298	cucucu	cuuucu	1.929	0.0269		2658
2662	chr9:1048301	ucuu	ucuu	3.214	0.000655		2659
2668	chr9:1048307	ucuu	uuuu	2.375	0.00877		2662
2671	chr9:1048310	ucuu	uguu	2.375	0.00877		2668
2675	chr9:1048314	ucuu	ucuu	3.214	0.000655		2671
							2675
Protein: PUM2(Hs/Mm)
Sequence Position	Genomic Coordinate	Motif	K-mer	Z-score	P-value		PUM2(Hs/Mm)
829	chr9:1046468	uguanaua	uuuauuua	2.648	0.00405		ce Position
844	chr9:1046483	uguanaua	uuuaaauu	2.955	0.00156		829
1098	chr9:1046737	uguanaua	uguauuuu	2.08	0.0188		844
1853	chr9:1047492	uguanaua	ucugaaua	1.977	0.024		1098
1855	chr9:1047494	uguanaua	ugaauauu	2.216	0.0133		1853
2811	chr9:1048450	uguanaua	uguaguuu	1.841	0.0328		1855
2818	chr9:1048457	uguanaua	ugcauaca	1.807	0.0354		2811
							2818
Protein: QKI(Hs/Mm)
Sequence Position	Genomic Coordinate	Motif	K-mer	Z-score	P-value		QKI(Hs/Mm)
1783	chr9:1047422	acuaay	acuaac	2.239	0.0126		ce Position
1787	chr9:1047426	acuaay	acugac	1.793	0.0365		1783
2732	chr9:1048371	acuaay	ccuaac	2.511	0.00602		1787
2747	chr9:1048386	acuaay	aauaaa	2.337	0.00972		2732
2751	chr9:1048390	acuaay	aauaaa	2.337	0.00972		2747
2756	chr9:1048395	acuaay	aauaaa	2.337	0.00972		2751
							2756
Protein: RALY(Hs/Mm)
Sequence Position	Genomic Coordinate	Motif	K-mer	Z-score	P-value		RALY(Hs/Mm)
829	chr9:1046468	uuuuuub	uuuauuu	2.652	0.004		ce Position
830	chr9:1046469	uuuuuub	uuauuua	2.58	0.00494		829
833	chr9:1046472	uuuuuub	uuuauuu	2.652	0.004		830
834	chr9:1046473	uuuuuub	uuauuuu	2.652	0.004		833
835	chr9:1046474	uuuuuub	uauuuua	2.58	0.00494		834
837	chr9:1046476	uuuuuub	uuuuauu	2.652	0.004		835
838	chr9:1046477	uuuuuub	uuuauuu	2.652	0.004		837
839	chr9:1046478	uuuuuub	uuauuuu	2.652	0.004		838
840	chr9:1046479	uuuuuub	uauuuuu	2.652	0.004		839
841	chr9:1046480	uuuuuub	auuuuua	2.714	0.00332		840
842	chr9:1046481	uuuuuub	uuuuuaa	2.687	0.0036		841
1089	chr9:1046728	uuuuuub	uauuuuu	3.277	0.000525		842
1090	chr9:1046729	uuuuuub	auuuuuu	3.455	0.000275		1089
1091	chr9:1046730	uuuuuub	uuuuuuu	3.848	5.95e-05		1090
1092	chr9:1046731	uuuuuub	uuuuuuu	3.848	5.95e-05		1091
1093	chr9:1046732	uuuuuub	uuuuuug	3.964	3.69e-05		1092
1094	chr9:1046733	uuuuuub	uuuuugu	3.446	0.000284		1093
1095	chr9:1046734	uuuuuub	uuuugua	3.205	0.000675		1094
1100	chr9:1046739	uuuuuub	uauuuuu	3.277	0.000525		1095
1101	chr9:1046740	uuuuuub	auuuuua	3.375	0.000369		1100
1102	chr9:1046741	uuuuuub	uuuuuag	3.607	0.000155		1101
1203	chr9:1046842	uuuuuub	uucuuuu	2.58	0.00494		1102
1204	chr9:1046843	uuuuuub	ucuuuuc	2.571	0.00507		1203
1206	chr9:1046845	uuuuuub	uuuucuu	2.58	0.00494		1204
1207	chr9:1046846	uuuuuub	uuucuug	2.696	0.00351		1206
1950	chr9:1047589	uuuuuub	uuauuuu	1.759	0.0393		1207
1951	chr9:1047590	uuuuuub	uauuuuc	1.75	0.0401		1950
2660	chr9:1048299	uuuuuub	uuucuug	2.759	0.0029		1951
2668	chr9:1048307	uuuuuub	uuuuguu	2.643	0.00411		2660
2669	chr9:1048308	uuuuuub	uuuguuu	2.643	0.00411		2668
2670	chr9:1048309	uuuuuub	uuguuuc	2.634	0.00422		2669
2673	chr9:1048312	uuuuuub	uuucuua	2.571	0.00507		2670
							2673
Protein: RBFOX1(Hs/Mm)
Sequence Position	Genomic Coordinate	Motif	K-mer	Z-score	P-value		RBFOX1(Hs/Mm)
2767	chr9:1048406	wgcaugm	agccugc	1.711	0.0435		ce Position
2778	chr9:1048417	wgcaugm	cgcaugc	2.053	0.02		2767
							2778
Protein: RBM24(Hs/Mm)
Sequence Position	Genomic Coordinate	Motif	K-mer	Z-score	P-value		RBM24(Hs/Mm)
590	chr9:1046229	wgwgugd	ggggugu	2.026	0.0214		ce Position
592	chr9:1046231	wgwgugd	ggugugg	2.299	0.0108		590
739	chr9:1046378	wgwgugd	ugcgugg	2.052	0.0201		592
759	chr9:1046398	wgwgugd	ugggugg	2.052	0.0201		739
761	chr9:1046400	wgwgugd	gguggga	1.909	0.0281		759
787	chr9:1046426	wgwgugd	ugggugg	3.052	0.00114		761
791	chr9:1046430	wgwgugd	uggguga	3.273	0.000532		787
793	chr9:1046432	wgwgugd	ggugaga	2.896	0.00189		791
797	chr9:1046436	wgwgugd	agaggga	2.883	0.00197		793
807	chr9:1046446	wgwgugd	aguuuga	3.182	0.000731		797
858	chr9:1046497	wgwgugd	agggugu	2.247	0.0123		807
862	chr9:1046501	wgwgugd	uguuuga	2.208	0.0136		858
1242	chr9:1046881	wgwgugd	agagaga	1.753	0.0398		862
1262	chr9:1046901	wgwgugd	ggucuga	1.753	0.0398		1242
1294	chr9:1046933	wgwgugd	aggguga	2.883	0.00197		1262
1296	chr9:1046935	wgwgugd	ggugaga	2.818	0.00242		1294
1300	chr9:1046939	wgwgugd	agagaga	2.818	0.00242		1296
1321	chr9:1046960	wgwgugd	agaggga	2.247	0.0123		1300
2105	chr9:1047744	wgwgugd	ugagugu	2.935	0.00167		1321
2107	chr9:1047746	wgwgugd	aguguaa	2.857	0.00214		2105
2160	chr9:1047799	wgwgugd	cgggugu	2.636	0.00419		2107
2162	chr9:1047801	wgwgugd	ggugugu	3.026	0.00124		2160
2173	chr9:1047812	wgwgugd	agggugg	2.844	0.00223		2162
							2173
Protein: RBM28(Hs/Mm)
Sequence Position	Genomic Coordinate	Motif	K-mer	Z-score	P-value		RBM28(Hs/Mm)
252	chr9:1045891	gwguagd	gaguugg	2.097	0.018		ce Position
262	chr9:1045901	gwguagd	gaauagg	2.097	0.018		252
975	chr9:1046614	gwguagd	guguagu	2	0.0227		262
2165	chr9:1047804	gwguagd	guguagg	2	0.0227		975
							2165
Protein: RBM3(Hs/Mm)
Sequence Position	Genomic Coordinate	Motif	K-mer	Z-score	P-value		RBM3(Hs/Mm)
331	chr9:1045970	radacka	gaaacaa	1.789	0.0368		ce Position
348	chr9:1045987	radacka	gauacaa	2.053	0.02		331
2903	chr9:1048542	radacka	gauaaaa	2.035	0.0209		348
							2903
Protein: RBM38(Hs/Mm)
Sequence Position	Genomic Coordinate	Motif	K-mer	Z-score	P-value		RBM38(Hs/Mm)
378	chr9:1046017	kkguguk	cagugug	2.295	0.0109		ce Position
380	chr9:1046019	kkguguk	guguggg	2.59	0.0048		378
589	chr9:1046228	kkguguk	gggggug	3	0.00135		380
591	chr9:1046230	kkguguk	gggugug	3.526	0.000211		589
593	chr9:1046232	kkguguk	guguggg	3.474	0.000256		591
595	chr9:1046234	kkguguk	guggggg	2.897	0.00188		593
758	chr9:1046397	kkguguk	cugggug	2.013	0.0221		595
760	chr9:1046399	kkguguk	ggguggg	2.167	0.0151		758
786	chr9:1046425	kkguguk	cugggug	2.91	0.00181		760
788	chr9:1046427	kkguguk	ggguggg	3.154	0.000805		786
790	chr9:1046429	kkguguk	gugggug	3.231	0.000617		788
792	chr9:1046431	kkguguk	gggugag	3.038	0.00119		790
859	chr9:1046498	kkguguk	ggguguu	2.859	0.00212		792
861	chr9:1046500	kkguguk	guguuug	2.808	0.00249		859
1257	chr9:1046896	kkguguk	ggguggg	2.115	0.0172		861
2161	chr9:1047800	kkguguk	gggugug	3.769	8.2e-05		1257
2163	chr9:1047802	kkguguk	gugugua	3.679	0.000117		2161
2174	chr9:1047813	kkguguk	ggguggg	3.436	0.000295		2163
2800	chr9:1048439	kkguguk	ugguggg	2.308	0.0105		2174
2802	chr9:1048441	kkguguk	guggggg	2.269	0.0116		2800
							2802
Protein: RBM4(Hs/Mm)
Sequence Position	Genomic Coordinate	Motif	K-mer	Z-score	P-value		RBM4(Hs/Mm)
384	chr9:1046023	gcgcgss	gggcggg	2.253	0.0121		ce Position
410	chr9:1046049	gcgcgss	acgcgcg	2.297	0.0108		384
567	chr9:1046206	gcgcgss	gcgcaga	1.945	0.0259		410
578	chr9:1046217	gcgcgss	gggcgga	1.901	0.0287		567
715	chr9:1046354	gcgcgss	acgcgag	2.659	0.00392		578
717	chr9:1046356	gcgcgss	gcgaggg	2.923	0.00173		715
740	chr9:1046379	gcgcgss	gcguggc	2.374	0.0088		717
2828	chr9:1048467	gcgcgss	ucgcggg	1.769	0.0384		740
							2828
Protein: RBM41(Hs/Mm)
Sequence Position	Genomic Coordinate	Motif	K-mer	Z-score	P-value		RBM41(Hs/Mm)
817	chr9:1046456	wuacwuk	ucacuuu	2.654	0.00398		ce Position
834	chr9:1046473	wuacwuk	uuauuuu	2.889	0.00193		817
839	chr9:1046478	wuacwuk	uuauuuu	2.889	0.00193		834
845	chr9:1046484	wuacwuk	uuaaauu	2.815	0.00244		839
1225	chr9:1046864	wuacwuk	auacgug	1.901	0.0287		845
1418	chr9:1047057	wuacwuk	uugcuuu	1.827	0.0338		1225
1430	chr9:1047069	wuacwuk	uuacaag	2.506	0.00611		1418
1451	chr9:1047090	wuacwuk	guacuuu	2.815	0.00244		1430
1474	chr9:1047113	wuacwuk	uuacaag	1.988	0.0234		1451
1862	chr9:1047501	wuacwuk	uuaauuu	1.679	0.0466		1474
1946	chr9:1047585	wuacwuk	guacuua	1.975	0.0241		1862
2656	chr9:1048295	wuacwuk	cuacuuu	3.16	0.000789		1946
2678	chr9:1048317	wuacwuk	uaacauu	2.765	0.00285		2656
							2678
Protein: RBM42(Hs/Mm)
Sequence Position	Genomic Coordinate	Motif	K-mer	Z-score	P-value		RBM42(Hs/Mm)
354	chr9:1045993	aacuamg	aauuacg	2.311	0.0104		ce Position
908	chr9:1046547	aacuamg	aacaaag	3	0.00135		354
1060	chr9:1046699	aacuamg	gacuaca	1.932	0.0267		908
1758	chr9:1047397	aacuamg	aacugag	3.257	0.000563		1060
1767	chr9:1047406	aacuamg	aacugag	4.041	2.66e-05		1758
1782	chr9:1047421	aacuamg	aacuaac	4.23	1.17e-05		1767
1786	chr9:1047425	aacuamg	aacugac	3.216	0.00065		1782
1790	chr9:1047429	aacuamg	gaccaag	3.392	0.000347		1786
							1790
Protein: RBM45(Hs/Mm)
Sequence Position	Genomic Coordinate	Motif	K-mer	Z-score	P-value		RBM45(Hs/Mm)
177	chr9:1045816	gacgamv	ggcgacu	2.067	0.0194		ce Position
							177
Protein: RBM46(Hs/Mm)
Sequence Position	Genomic Coordinate	Motif	K-mer	Z-score	P-value		RBM46(Hs/Mm)
345	chr9:1045984	rausawd	aaugaua	2.605	0.00459		ce Position
368	chr9:1046007	rausawd	acugaau	1.895	0.029		345
2743	chr9:1048382	rausawd	aagcaau	2.842	0.00224		368
2747	chr9:1048386	rausawd	aauaaau	3.105	0.000951		2743
2751	chr9:1048390	rausawd	aauaaaa	3.066	0.00108		2747
2756	chr9:1048395	rausawd	aauaaaa	3.066	0.00108		2751
2982	chr9:1048621	rausawd	aauaaaa	2.224	0.0131		2756
							2982
Protein: RBM5(Hs/Mm)
Sequence Position	Genomic Coordinate	Motif	K-mer	Z-score	P-value		RBM5(Hs/Mm)
268	chr9:1045907	garggwr	ggaggaa	2.103	0.0177		ce Position
649	chr9:1046288	garggwr	gugggaa	1.91	0.0281		268
653	chr9:1046292	garggwr	gaagggg	2.077	0.0189		649
721	chr9:1046360	garggwr	gggggaa	1.667	0.0478		653
1279	chr9:1046918	garggwr	aaaggga	2.231	0.0128		721
1280	chr9:1046919	garggwr	aagggaa	2.282	0.0112		1279
1284	chr9:1046923	garggwr	gaaggga	2.551	0.00537		1280
1315	chr9:1046954	garggwr	aaaggga	3.026	0.00124		1284
1322	chr9:1046961	garggwr	gagggag	3.256	0.000565		1315
1334	chr9:1046973	garggwr	gggggaa	2.949	0.00159		1322
1338	chr9:1046977	garggwr	gaagggg	3.218	0.000645		1334
2248	chr9:1047887	garggwr	gaggguu	1.949	0.0256		1338
2264	chr9:1047903	garggwr	ggaggaa	2.167	0.0151		2248
2355	chr9:1047994	garggwr	gauggag	2.782	0.0027		2264
2358	chr9:1047997	garggwr	ggaggac	2.551	0.00537		2355
2370	chr9:1048009	garggwr	ggaggaa	3.09	0.001		2358
2374	chr9:1048013	garggwr	gaaggcu	3.013	0.00129		2370
							2374
Protein: RBM6(Hs/Mm)
Sequence Position	Genomic Coordinate	Motif	K-mer	Z-score	P-value		RBM6(Hs/Mm)
890	chr9:1046529	hauccar	cauccag	2.169	0.015		ce Position
2112	chr9:1047751	hauccar	aauucaa	2	0.0227		890
2459	chr9:1048098	hauccar	cagccag	2.521	0.00585		2112
2478	chr9:1048117	hauccar	uacccaa	2.239	0.0126		2459
2484	chr9:1048123	hauccar	aaucccg	3.197	0.000694		2478
							2484
Protein: RBM8A(Hs/Mm)
Sequence Position	Genomic Coordinate	Motif	K-mer	Z-score	P-value		RBM8A(Hs/Mm)
300	chr9:1045939	rygcgcb	ucgggcg	2.216	0.0133		ce Position
302	chr9:1045941	rygcgcb	gggcgcu	2.27	0.0116		300
304	chr9:1045943	rygcgcb	gcgcucu	2.162	0.0153		302
382	chr9:1046021	rygcgcb	gugggcg	2.351	0.00936		304
408	chr9:1046047	rygcgcb	ccacgcg	2.959	0.00154		382
410	chr9:1046049	rygcgcb	acgcgcg	2.932	0.00168		408
412	chr9:1046051	rygcgcb	gcgcguc	2.5	0.00621		410
563	chr9:1046202	rygcgcb	guccgcg	2.351	0.00936		412
565	chr9:1046204	rygcgcb	ccgcgca	2.419	0.00778		563
576	chr9:1046215	rygcgcb	ccgggcg	2.297	0.0108		565
							576
Protein: RBMS1(Hs/Mm)
Sequence Position	Genomic Coordinate	Motif	K-mer	Z-score	P-value		RBMS1(Hs/Mm)
1943	chr9:1047582	kauauas	aauguac	1.932	0.0267		ce Position
1964	chr9:1047603	kauauas	aauaucg	2.041	0.0206		1943
2749	chr9:1048388	kauauas	uaaauaa	2.151	0.0157		1964
							2749
Protein: RBMS3(Hs/Mm)
Sequence Position	Genomic Coordinate	Motif	K-mer	Z-score	P-value		RBMS3(Hs/Mm)
831	chr9:1046470	hauaua	uauuua	2.427	0.00761		ce Position
1857	chr9:1047496	hauaua	aauauu	2.052	0.0201		831
1859	chr9:1047498	hauaua	uauuua	2.104	0.0177		1857
1864	chr9:1047503	hauaua	aauuua	1.865	0.0311		1859
1914	chr9:1047553	hauaua	aaucua	1.833	0.0334		1864
1916	chr9:1047555	hauaua	ucuaua	2.042	0.0206		1914
1943	chr9:1047582	hauaua	aaugua	1.698	0.0448		1916
2747	chr9:1048386	hauaua	aauaaa	2.635	0.00421		1943
2749	chr9:1048388	hauaua	uaaaua	2.729	0.00318		2747
2751	chr9:1048390	hauaua	aauaaa	2.635	0.00421		2749
2754	chr9:1048393	hauaua	aaaaua	2.479	0.00659		2751
2756	chr9:1048395	hauaua	aauaaa	2.635	0.00421		2754
2982	chr9:1048621	hauaua	aauaaa	1.74	0.0409		2756
2987	chr9:1048626	hauaua	aauuua	1.656	0.0489		2982
							2987
Protein: SAMD4A(Hs/Mm)
Sequence Position	Genomic Coordinate	Motif	K-mer	Z-score	P-value		SAMD4A(Hs/Mm)
132	chr9:1045771	gckgghm	gccgguc	2.444	0.00726		ce Position
151	chr9:1045790	gckgghm	gcuggcg	3.062	0.0011		132
213	chr9:1045852	gckgghm	gccggcc	3.099	0.000971		151
233	chr9:1045872	gckgghm	gcaggcc	3.333	0.00043		213
246	chr9:1045885	gckgghm	gcuggag	2.728	0.00319		233
542	chr9:1046181	gckgghm	gcugggc	2.778	0.00273		246
555	chr9:1046194	gckgghm	gccgggc	2.506	0.00611		542
659	chr9:1046298	gckgghm	gcagggc	2.444	0.00726		555
664	chr9:1046303	gckgghm	gcggggc	2.519	0.00588		659
1352	chr9:1046991	gckgghm	gccgguc	2.062	0.0196		664
1614	chr9:1047253	gckgghm	gccgggc	2.074	0.019		1352
2378	chr9:1048017	gckgghm	gcuggug	2.296	0.0108		1614
2390	chr9:1048029	gckgghm	gccggaa	2.173	0.0149		2378
2914	chr9:1048553	gckgghm	gcugggc	1.938	0.0263		2390
2938	chr9:1048577	gckgghm	gcuggga	1.753	0.0398		2914
							2938
Protein: SART3(Hs/Mm)
Sequence Position	Genomic Coordinate	Motif	K-mer	Z-score	P-value		SART3(Hs/Mm)
330	chr9:1045969	araaaam	ugaaaca	2.284	0.0112		ce Position
340	chr9:1045979	araaaam	acaaaaa	2.608	0.00455		330
776	chr9:1046415	araaaam	guaaaaa	2.275	0.0115		340
778	chr9:1046417	araaaam	aaaaaga	2.382	0.00861		776
779	chr9:1046418	araaaam	aaaagaa	2.284	0.0112		778
868	chr9:1046507	araaaam	aagaaaa	2.902	0.00185		779
869	chr9:1046508	araaaam	agaaaac	3.255	0.000567		868
871	chr9:1046510	araaaam	aaaacaa	2.941	0.00164		869
876	chr9:1046515	araaaam	aagaaaa	2.941	0.00164		871
877	chr9:1046516	araaaam	agaaaac	3.294	0.000494		876
896	chr9:1046535	araaaam	ggaaaca	2.725	0.00322		877
909	chr9:1046548	araaaam	acaaaga	2.441	0.00732		896
2748	chr9:1048387	araaaam	auaaaua	2.549	0.0054		909
2750	chr9:1048389	araaaam	aaauaaa	2.608	0.00455		2748
2751	chr9:1048390	araaaam	aauaaaa	2.608	0.00455		2750
2752	chr9:1048391	araaaam	auaaaau	2.637	0.00418		2751
2754	chr9:1048393	araaaam	aaaauaa	2.608	0.00455		2752
2755	chr9:1048394	araaaam	aaauaaa	2.608	0.00455		2754
2756	chr9:1048395	araaaam	aauaaaa	2.608	0.00455		2755
2757	chr9:1048396	araaaam	auaaaag	2.608	0.00455		2756
2884	chr9:1048523	araaaam	ugaaaaa	3.245	0.000587		2757
2885	chr9:1048524	araaaam	gaaaaaa	3.127	0.000883		2884
2886	chr9:1048525	araaaam	aaaaaac	3.245	0.000587		2885
2887	chr9:1048526	araaaam	aaaaaca	3.147	0.000825		2886
2904	chr9:1048543	araaaam	auaaaaa	3.314	0.00046		2887
2982	chr9:1048621	araaaam	aauaaaa	2.706	0.00341		2904
2983	chr9:1048622	araaaam	auaaaau	2.755	0.00293		2982
2990	chr9:1048629	araaaam	uuaaaaa	2.706	0.00341		2983
2991	chr9:1048630	araaaam	uaaaaaa	2.863	0.0021		2990
2992	chr9:1048631	araaaam	aaaaaag	2.863	0.0021		2991
							2992
Protein: SFPQ(Hs/Mm)
Sequence Position	Genomic Coordinate	Motif	K-mer	Z-score	P-value		SFPQ(Hs/Mm)
1451	chr9:1047090	kurrukk	guacuuu	2.13	0.0166		ce Position
1458	chr9:1047097	kurrukk	guaauuu	2.315	0.0103		1451
1463	chr9:1047102	kurrukk	uuggugu	2.444	0.00726		1458
2799	chr9:1048438	kurrukk	guggugg	3.519	0.000217		1463
2812	chr9:1048451	kurrukk	guaguuu	3.611	0.000153		2799
							2812
Protein: SNRNP70(Hs/Mm)
Sequence Position	Genomic Coordinate	Motif	K-mer	Z-score	P-value		SNRNP70(Hs/Mm)
872	chr9:1046511	rwucaag	aaacaag	2.315	0.0103		ce Position
1585	chr9:1047224	rwucaag	uuucaau	2.822	0.00239		872
1589	chr9:1047228	rwucaag	aaucaag	3.616	0.00015		1585
1597	chr9:1047236	rwucaag	uuucaag	3.37	0.000376		1589
1790	chr9:1047429	rwucaag	gaccaag	2.37	0.00889		1597
1821	chr9:1047460	rwucaag	gcucgag	1.808	0.0353		1790
							1821
Protein: SNRPA(Hs/Mm)
Sequence Position	Genomic Coordinate	Motif	K-mer	Z-score	P-value		SNRPA(Hs/Mm)
317	chr9:1045956	wugcacr	uagcuca	1.845	0.0325		ce Position
2781	chr9:1048420	wugcacr	augcaca	2.085	0.0185		317
							2781
Protein: SRSF1(Hs/Mm)
Sequence Position	Genomic Coordinate	Motif	K-mer	Z-score	P-value		SRSF1(Hs/Mm)
38	chr9:1045677	ugrwgvh	agaagga	1.944	0.0259		ce Position
39	chr9:1045678	gragga	gaagga	1.645	0.05		38
41	chr9:1045680	ugrwgvh	aggaggu	2.633	0.00423		39
42	chr9:1045681	gragga	ggaggu	2.731	0.00316		41
44	chr9:1045683	ugrwgvh	aggugcc	2.778	0.00273		42
52	chr9:1045691	ugrwgvh	ucgaggc	2.778	0.00273		44
65	chr9:1045704	ugrwgvh	uggagga	3.033	0.00121		52
66	chr9:1045705	gragga	ggagga	2.043	0.0205		65
68	chr9:1045707	ugrwgvh	aggagcc	2.333	0.00982		66
193	chr9:1045832	gragga	ggugga	2.548	0.00542		68
202	chr9:1045841	gragga	cgagga	2.516	0.00593		193
232	chr9:1045871	ugrwgvh	ugcaggc	1.944	0.0259		202
242	chr9:1045881	ugrwgvh	cgaagcu	2.233	0.0128		232
248	chr9:1045887	ugrwgvh	uggagag	2.233	0.0128		242
257	chr9:1045896	ugrwgvh	gggugga	2.233	0.0128		248
258	chr9:1045897	gragga	ggugga	1.667	0.0478		257
267	chr9:1045906	ugrwgvh	gggagga	2.233	0.0128		258
268	chr9:1045907	gragga	ggagga	2.022	0.0216		267
598	chr9:1046237	gragga	ggggga	2.204	0.0138		268
653	chr9:1046292	gragga	gaaggg	1.763	0.0389		598
1325	chr9:1046964	gragga	ggaggc	2.839	0.00226		653
1334	chr9:1046973	gragga	ggggga	2.774	0.00277		1325
1338	chr9:1046977	gragga	gaaggg	2.699	0.00348		1334
1746	chr9:1047385	ugrwgvh	ugcagau	1.944	0.0259		1338
2101	chr9:1047740	ugrwgvh	ugauuga	1.744	0.0406		1746
2124	chr9:1047763	ugrwgvh	uuaugau	2.233	0.0128		2101
2127	chr9:1047766	ugrwgvh	ugauuac	1.944	0.0259		2124
2137	chr9:1047776	ugrwgvh	ugcuggu	1.944	0.0259		2127
2140	chr9:1047779	ugrwgvh	ugguucc	1.944	0.0259		2137
2171	chr9:1047810	gragga	ggaggg	2.161	0.0153		2140
2186	chr9:1047825	ugrwgvh	uggagau	2.133	0.0165		2171
2205	chr9:1047844	ugrwgvh	uggagag	2.333	0.00982		2186
2217	chr9:1047856	ugrwgvh	uggggcu	1.944	0.0259		2205
2225	chr9:1047864	ugrwgvh	uugugca	2.233	0.0128		2217
2241	chr9:1047880	ugrwgvh	uagaggu	2.233	0.0128		2225
2247	chr9:1047886	ugrwgvh	ugagggu	1.944	0.0259		2241
2354	chr9:1047993	ugrwgvh	ggaugga	2.333	0.00982		2247
2357	chr9:1047996	ugrwgvh	uggagga	3.433	0.000298		2354
2358	chr9:1047997	gragga	ggagga	3.978	3.47e-05		2357
2366	chr9:1048005	crsmsgw	cacagga	2.958	0.00155		2358
2369	chr9:1048008	ugrwgvh	aggagga	2.833	0.00231		2366
2370	chr9:1048009	gragga	ggagga	3.978	3.47e-05		2369
2373	chr9:1048012	ugrwgvh	ggaaggc	2.833	0.00231		2370
2380	chr9:1048019	ugrwgvh	ugguggc	3.433	0.000298		2373
2694	chr9:1048333	ugrwgvh	uggugaa	2.133	0.0165		2380
2697	chr9:1048336	ugrwgvh	ugaaggg	1.744	0.0406		2694
2705	chr9:1048344	ugrwgvh	uaaugau	1.744	0.0406		2697
2794	chr9:1048433	crsmsgw	cagcggu	2.389	0.00845		2705
2862	chr9:1048501	ugrwgvh	uguagcu	1.944	0.0259		2794
2884	chr9:1048523	ugrwgvh	ugaaaaa	1.944	0.0259		2862
2942	chr9:1048581	gragga	ggagua	2.172	0.0149		2884
2967	chr9:1048606	gragga	gaaggg	1.903	0.0285		2942
							2967
Protein: SRSF10(Hs/Mm)
Sequence Position	Genomic Coordinate	Motif	K-mer	Z-score	P-value		SRSF10(Hs/Mm)
780	chr9:1046419	agagavm	aaagaac	1.94	0.0262		ce Position
797	chr9:1046436	agagavm	agaggga	1.855	0.0318		780
869	chr9:1046508	agagavm	agaaaac	2.47	0.00676		797
877	chr9:1046516	agagavm	agaaaac	2.47	0.00676		869
1240	chr9:1046879	agagavm	aaagaga	2.337	0.00972		877
1242	chr9:1046881	agagavm	agagaga	2.699	0.00348		1240
1244	chr9:1046883	agagavm	agagauu	2.41	0.00798		1242
1298	chr9:1046937	agagavm	ugagaga	3.241	0.000596		1244
1300	chr9:1046939	agagavm	agagaga	3.602	0.000158		1298
1302	chr9:1046941	agagavm	agagauu	3.313	0.000461		1300
1321	chr9:1046960	agagavm	agaggga	3.072	0.00106		1302
2206	chr9:1047845	agagavm	ggagaga	2.205	0.0137		1321
2208	chr9:1047847	agagavm	agagagc	2.41	0.00798		2206
2210	chr9:1047849	agagavm	agagcag	2.193	0.0142		2208
							2210
Protein: SRSF2(Hs/Mm)
Sequence Position	Genomic Coordinate	Motif	K-mer	Z-score	P-value		SRSF2(Hs/Mm)
25	chr9:1045664	ugcygyy	agcggcu	1.818	0.0345		ce Position
28	chr9:1045667	ugcygyy	ggcuuuc	1.818	0.0345		25
32	chr9:1045671	ugcygyy	uuccgca	1.929	0.0269		28
44	chr9:1045683	ugcygyy	aggugcc	1.929	0.0269		32
47	chr9:1045686	ugcygyy	ugccuuc	2.293	0.0109		44
65	chr9:1045704	ggagwd	uggagg	2.253	0.0121		47
110	chr9:1045749	ugcygyy	ggaugcu	1.818	0.0345		65
118	chr9:1045757	ugcygyy	agacguu	1.929	0.0269		110
131	chr9:1045770	ugcygyy	ugccggu	2.374	0.0088		118
135	chr9:1045774	ugcygyy	ggucgcc	2.01	0.0222		131
138	chr9:1045777	ugcygyy	cgccacc	1.98	0.0239		135
147	chr9:1045786	ugcygyy	gggcgcu	1.929	0.0269		138
150	chr9:1045789	ugcygyy	cgcuggc	1.929	0.0269		147
153	chr9:1045792	ugcygyy	uggcggc	1.929	0.0269		150
176	chr9:1045815	ggagwd	aggcga	2.023	0.0215		153
199	chr9:1045838	ggagwd	aggcga	2.46	0.00695		176
206	chr9:1045845	gryymcyr	gauucccg	1.727	0.0421		199
209	chr9:1045848	ugcygyy	ucccgcc	2.343	0.00956		206
212	chr9:1045851	ugcygyy	cgccggc	1.98	0.0239		209
216	chr9:1045855	gryymcyr	ggccccca	2.966	0.00151		212
223	chr9:1045862	ugcygyy	agccucc	1.929	0.0269		216
232	chr9:1045871	ugcygyy	ugcaggc	1.929	0.0269		223
248	chr9:1045887	ggagwd	uggaga	2.391	0.0084		232
267	chr9:1045906	ggagwd	gggagg	2.161	0.0153		248
270	chr9:1045909	ggagwd	aggaaa	2.172	0.0149		267
288	chr9:1045927	ugcygyy	ugccccc	1.949	0.0256		270
418	chr9:1046057	ugcygyy	cgccucc	1.646	0.0499		288
422	chr9:1046061	ugcygyy	uccucuu	2.03	0.0212		418
432	chr9:1046071	ugcygyy	uggccuc	1.98	0.0239		422
433	chr9:1046072	ugcygyy	ggccucc	1.98	0.0239		432
441	chr9:1046080	ugcygyy	uucugca	1.929	0.0269		433
444	chr9:1046083	ugcygyy	ugcaguu	2.172	0.0149		441
546	chr9:1046185	ugcygyy	ggccucu	1.818	0.0345		444
955	chr9:1046594	ugcygyy	uccuguc	1.859	0.0315		546
958	chr9:1046597	ugcygyy	ugucgcc	2.495	0.0063		955
978	chr9:1046617	ugcygyy	uagugcc	2.131	0.0165		958
981	chr9:1046620	ugcygyy	ugccgcg	2.495	0.0063		978
1001	chr9:1046640	ugcygyy	ugcggcc	1.859	0.0315		981
1125	chr9:1046764	ugcygyy	uccuguu	1.859	0.0315		1001
1128	chr9:1046767	ugcygyy	uguuguc	2.313	0.0104		1125
1140	chr9:1046779	ugcygyy	uggucuc	2	0.0227		1128
1318	chr9:1046957	ggagwd	gggaga	2.322	0.0101		1140
1467	chr9:1047106	ugcygyy	ugucggu	1.768	0.0385		1318
1511	chr9:1047150	gryymcyr	gguccuca	1.909	0.0281		1467
1539	chr9:1047178	ggagwd	aagaga	1.977	0.024		1511
1556	chr9:1047195	ggagwd	agggga	2.023	0.0215		1539
1558	chr9:1047197	ggagwd	gggagc	1.897	0.0289		1556
1618	chr9:1047257	ugcygyy	ggcccuc	2.354	0.00929		1558
1632	chr9:1047271	ugcygyy	ggcugug	2.354	0.00929		1618
1637	chr9:1047276	ugcygyy	ugcugcu	3.263	0.000551		1632
1640	chr9:1047279	ugcygyy	ugcuacc	2.899	0.00187		1637
1643	chr9:1047282	ugcygyy	uaccucc	2.354	0.00929		1640
1691	chr9:1047330	ugcygyy	accugcu	1.949	0.0256		1643
1694	chr9:1047333	ugcygyy	ugcuguc	2.667	0.00383		1691
1697	chr9:1047336	ugcygyy	uguccuc	1.949	0.0256		1694
1716	chr9:1047355	ugcygyy	uggggcc	2.374	0.0088		1697
2049	chr9:1047688	gryymcyr	gcuuccca	1.909	0.0281		1716
2067	chr9:1047706	gryymcyr	ggaucccg	1.909	0.0281		2049
2068	chr9:1047707	gryymcyr	gaucccga	1.909	0.0281		2067
2131	chr9:1047770	ugcygyy	uacagcu	2.202	0.0138		2068
2134	chr9:1047773	ugcygyy	agcugcu	2.828	0.00234		2131
2137	chr9:1047776	ugcygyy	ugcuggu	2.828	0.00234		2134
2140	chr9:1047779	ugcygyy	ugguucc	2.202	0.0138		2137
2143	chr9:1047782	ugcygyy	uuccccu	2.202	0.0138		2140
2151	chr9:1047790	ugcygyy	ugccgca	2.828	0.00234		2143
2186	chr9:1047825	ggagwd	uggaga	2.609	0.00454		2151
2205	chr9:1047844	ggagwd	uggaga	2.552	0.00536		2186
2217	chr9:1047856	ugcygyy	uggggcu	1.818	0.0345		2205
2220	chr9:1047859	ugcygyy	ggcuguu	2.172	0.0149		2217
2223	chr9:1047862	ugcygyy	uguugug	1.818	0.0345		2220
2244	chr9:1047883	ggagwd	agguga	2.126	0.0168		2223
2263	chr9:1047902	ggagwd	gggagg	2.034	0.021		2244
2266	chr9:1047905	ggagwd	aggaaa	2.046	0.0204		2263
2357	chr9:1047996	ggagwd	uggagg	2.161	0.0153		2266
2360	chr9:1047999	ggagwd	aggaca	2.172	0.0149		2357
2369	chr9:1048008	ggagwd	aggagg	2.391	0.0084		2360
2411	chr9:1048050	ugcygyy	uguucuc	1.929	0.0269		2369
2415	chr9:1048054	ugcygyy	cucugcc	1.818	0.0345		2411
2418	chr9:1048057	ugcygyy	ugccuac	1.818	0.0345		2415
2434	chr9:1048073	ugcygyy	ugcaguc	2.343	0.00956		2418
2439	chr9:1048078	ugcygyy	ucccauc	1.929	0.0269		2434
2486	chr9:1048125	ugcygyy	ucccgcu	2.293	0.0109		2439
2493	chr9:1048132	ugcygyy	uguuucc	1.929	0.0269		2486
2496	chr9:1048135	ugcygyy	uuccucc	1.929	0.0269		2493
2497	chr9:1048136	ugcygyy	uccuccu	1.929	0.0269		2496
2506	chr9:1048145	ugcygyy	ugcagca	1.929	0.0269		2497
2509	chr9:1048148	ugcygyy	agcaguu	1.929	0.0269		2506
2539	chr9:1048178	ugcygyy	agcugcu	2.535	0.00562		2509
2547	chr9:1048186	ugcygyy	ggcugcu	2.535	0.00562		2539
2550	chr9:1048189	ugcygyy	ugcucgu	2	0.0227		2547
2558	chr9:1048197	ugcygyy	uacuuuc	2	0.0227		2550
2562	chr9:1048201	ugcygyy	uucaguu	2	0.0227		2558
2593	chr9:1048232	ugcygyy	uucuccu	1.98	0.0239		2562
2596	chr9:1048235	ugcygyy	uccuccu	1.98	0.0239		2593
2599	chr9:1048238	ugcygyy	uccuguu	2.384	0.00856		2596
2602	chr9:1048241	ugcygyy	uguuucu	2.03	0.0212		2599
2605	chr9:1048244	ugcygyy	uucuccu	2.03	0.0212		2602
2611	chr9:1048250	ugcygyy	uccaguc	2.03	0.0212		2605
2616	chr9:1048255	ugcygyy	ucccucu	2.03	0.0212		2611
2622	chr9:1048261	ugcygyy	uuccccu	1.98	0.0239		2616
2623	chr9:1048262	ugcygyy	uccccuc	1.98	0.0239		2622
2722	chr9:1048361	gryymcyr	uaccacca	1.909	0.0281		2623
2929	chr9:1048568	ggagwd	aggagg	2.414	0.00789		2722
2934	chr9:1048573	ugcygyy	ggcugcu	1.949	0.0256		2929
2941	chr9:1048580	ggagwd	gggagu	2.276	0.0114		2934
							2941
Protein: SRSF3(Hs/Mm)
Sequence Position	Genomic Coordinate	Motif	K-mer	Z-score	P-value		SRSF3(Hs/Mm)
99	chr9:1045738	cuckucy	cacuucu	2.4	0.0082		ce Position
100	chr9:1045739	wcwwc	acuuc	2.431	0.00753		99
101	chr9:1045740	cuckucy	cuucucu	2.04	0.0207		100
226	chr9:1045865	cuckucy	cuccucu	2.4	0.0082		101
229	chr9:1045868	cuckucy	cucugca	2.04	0.0207		226
299	chr9:1045938	cuckucy	cucgggc	1.66	0.0485		229
334	chr9:1045973	wcwwc	acaac	2.676	0.00373		299
337	chr9:1045976	wcwwc	accac	2.186	0.0144		334
340	chr9:1045979	wcwwc	acaaa	2.186	0.0144		337
351	chr9:1045990	wcwwc	acaaa	2.186	0.0144		340
355	chr9:1045994	wcwwc	auuac	2.186	0.0144		351
403	chr9:1046042	cuckucy	ggcgucc	2.38	0.00866		355
409	chr9:1046048	cuckucy	cacgcgc	1.67	0.0475		403
411	chr9:1046050	cuckucy	cgcgcgu	1.67	0.0475		409
413	chr9:1046052	cuckucy	cgcgucg	2.39	0.00842		411
416	chr9:1046055	cuckucy	gucgccu	2.39	0.00842		413
418	chr9:1046057	cuckucy	cgccucc	2.39	0.00842		416
419	chr9:1046058	cuckucy	gccuccu	1.68	0.0465		418
421	chr9:1046060	cuckucy	cuccucu	2.75	0.00298		419
424	chr9:1046063	cuckucy	cucuuag	2.39	0.00842		421
431	chr9:1046070	cuckucy	guggccu	1.67	0.0475		424
433	chr9:1046072	cuckucy	ggccucc	1.67	0.0475		431
436	chr9:1046075	cuckucy	cuccauu	1.67	0.0475		433
438	chr9:1046077	cuckucy	ccauucu	2.37	0.00889		436
441	chr9:1046080	cuckucy	uucugca	1.66	0.0485		438
485	chr9:1046124	cuckucy	cuccuca	1.82	0.0344		441
492	chr9:1046131	cuckucy	cuguccc	1.84	0.0329		485
496	chr9:1046135	cuckucy	cccggcc	1.85	0.0322		492
528	chr9:1046167	cuckucy	cccgccu	1.95	0.0256		496
530	chr9:1046169	cuckucy	cgccucu	1.95	0.0256		528
533	chr9:1046172	cuckucy	cucuguc	1.95	0.0256		530
543	chr9:1046182	cuckucy	cugggcc	2	0.0227		533
818	chr9:1046457	cuckucy	cacuuuc	1.95	0.0256		543
820	chr9:1046459	cuckucy	cuuuccu	1.95	0.0256		818
822	chr9:1046461	cuckucy	uuccucc	1.95	0.0256		820
825	chr9:1046464	cuckucy	cuccuuu	1.95	0.0256		822
871	chr9:1046510	wcwwc	aaaac	2.186	0.0144		825
874	chr9:1046513	wcwwc	acaag	2.186	0.0144		871
879	chr9:1046518	wcwwc	aaaac	2.735	0.00312		874
882	chr9:1046521	wcwwc	accac	2.833	0.00231		879
889	chr9:1046528	wcwwc	ucauc	3.765	8.33e-05		882
900	chr9:1046539	wcwwc	acaac	3.745	9.02e-05		889
903	chr9:1046542	wcwwc	acaac	3.745	9.02e-05		900
906	chr9:1046545	wcwwc	acaac	3.716	0.000101		903
909	chr9:1046548	wcwwc	acaaa	2.735	0.00312		906
916	chr9:1046555	cuckucy	guuuucu	2.03	0.0212		909
917	chr9:1046556	wcwwc	uuuuc	2.676	0.00373		916
921	chr9:1046560	cuckucy	cucucuc	2.03	0.0212		917
923	chr9:1046562	cuckucy	cucucuc	2.03	0.0212		921
925	chr9:1046564	cuckucy	cucucuc	2.03	0.0212		923
927	chr9:1046566	cuckucy	cucucuc	2.04	0.0207		925
929	chr9:1046568	cuckucy	cucucuc	2.04	0.0207		927
931	chr9:1046570	cuckucy	cucucuc	2.04	0.0207		929
952	chr9:1046591	cuckucy	cacuccu	2.02	0.0217		931
954	chr9:1046593	cuckucy	cuccugu	2	0.0227		952
959	chr9:1046598	cuckucy	gucgccu	1.86	0.0314		954
990	chr9:1046629	cuckucy	cucggcg	2.22	0.0132		959
1007	chr9:1046646	cuckucy	cucgacu	2.67	0.00379		990
1008	chr9:1046647	wcwwc	ucgac	1.941	0.0261		1007
1010	chr9:1046649	cuckucy	gacuucu	2.31	0.0104		1008
1011	chr9:1046650	wcwwc	acuuc	2.431	0.00753		1010
1015	chr9:1046654	cuckucy	cucaggc	1.66	0.0485		1011
1022	chr9:1046661	wcwwc	ucaag	2.314	0.0103		1015
1029	chr9:1046668	cuckucy	auccucc	2.31	0.0104		1022
1030	chr9:1046669	wcwwc	uccuc	2.314	0.0103		1029
1037	chr9:1046676	wcwwc	accuc	2.186	0.0144		1030
1039	chr9:1046678	cuckucy	cucagcc	1.69	0.0455		1037
1040	chr9:1046679	wcwwc	ucagc	2.186	0.0144		1039
1061	chr9:1046700	wcwwc	acuac	2.676	0.00373		1040
1079	chr9:1046718	cuckucy	cacgccc	1.86	0.0314		1061
1083	chr9:1046722	cuckucy	cccggcu	1.86	0.0314		1079
1088	chr9:1046727	cuckucy	cuauuuu	1.86	0.0314		1083
1121	chr9:1046760	cuckucy	uucgucc	2.66	0.00391		1088
1127	chr9:1046766	cuckucy	cuguugu	2.31	0.0104		1121
1129	chr9:1046768	cuckucy	guugucg	1.66	0.0485		1127
1139	chr9:1046778	cuckucy	uuggucu	2.35	0.00939		1129
1144	chr9:1046783	cuckucy	cucgaac	2.35	0.00939		1139
1152	chr9:1046791	cuckucy	ccuggcc	1.68	0.0465		1144
1153	chr9:1046792	cuckucy	cuggccu	2.38	0.00866		1152
1166	chr9:1046805	cuckucy	auccacc	1.66	0.0485		1153
1170	chr9:1046809	cuckucy	acccucc	1.66	0.0485		1166
1171	chr9:1046810	cuckucy	cccuccu	2.35	0.00939		1170
1173	chr9:1046812	cuckucy	cuccucg	2.36	0.00914		1171
1176	chr9:1046815	cuckucy	cucggcc	2.75	0.00298		1173
1179	chr9:1046818	cuckucy	ggccucc	1.68	0.0465		1176
1180	chr9:1046819	cuckucy	gccuccc	1.86	0.0314		1179
1193	chr9:1046832	cuckucy	cugggcc	2.58	0.00494		1180
1196	chr9:1046835	cuckucy	ggccucc	1.86	0.0314		1193
1197	chr9:1046836	cuckucy	gccuccu	1.86	0.0314		1196
1199	chr9:1046838	cuckucy	cuccuuc	2.57	0.00508		1197
1200	chr9:1046839	cuckucy	uccuucu	2.57	0.00508		1199
1202	chr9:1046841	cuckucy	cuucuuu	1.67	0.0475		1200
1203	chr9:1046842	cuckucy	uucuuuu	2.38	0.00866		1202
1205	chr9:1046844	cuckucy	cuuuucu	2.73	0.00317		1203
1208	chr9:1046847	cuckucy	uucuugu	2.57	0.00508		1205
1210	chr9:1046849	cuckucy	cuuguug	1.86	0.0314		1208
1217	chr9:1046856	cuckucy	agguucc	1.86	0.0314		1210
1222	chr9:1046861	cuckucy	cccauac	1.85	0.0322		1217
1228	chr9:1046867	cuckucy	cgugacu	1.82	0.0344		1222
1233	chr9:1046872	cuckucy	cucgccc	2.39	0.00842		1228
1403	chr9:1047042	wcwwc	ucaac	1.941	0.0261		1233
1406	chr9:1047045	wcwwc	acagc	1.941	0.0261		1403
1429	chr9:1047068	wcwwc	uuuac	1.696	0.0449		1406
1453	chr9:1047092	wcwwc	acuuu	1.824	0.0341		1429
1473	chr9:1047112	wcwwc	uuuac	2.186	0.0144		1453
1476	chr9:1047115	wcwwc	acaag	2.314	0.0103		1473
1487	chr9:1047126	cuckucy	gacuucu	1.95	0.0256		1476
1488	chr9:1047127	wcwwc	acuuc	2.892	0.00191		1487
1492	chr9:1047131	cuckucy	cuguuuc	1.95	0.0256		1488
1497	chr9:1047136	wcwwc	uccuc	2.402	0.00815		1492
1499	chr9:1047138	cuckucy	cucaccu	2	0.0227		1497
1500	chr9:1047139	wcwwc	ucacc	2.373	0.00882		1499
1502	chr9:1047141	wcwwc	accuc	2.314	0.0103		1500
1505	chr9:1047144	wcwwc	ucacc	2.314	0.0103		1502
1509	chr9:1047148	cuckucy	caggucc	2.02	0.0217		1505
1513	chr9:1047152	wcwwc	uccuc	2.314	0.0103		1509
1521	chr9:1047160	cuckucy	cacggcc	1.95	0.0256		1513
1532	chr9:1047171	cuckucy	cccuuuu	1.85	0.0322		1521
1566	chr9:1047205	wcwwc	aauuc	1.696	0.0449		1532
1579	chr9:1047218	cuckucy	cucgccu	2.03	0.0212		1566
1587	chr9:1047226	wcwwc	ucaau	1.696	0.0449		1579
1591	chr9:1047230	wcwwc	ucaag	1.696	0.0449		1587
1620	chr9:1047259	cuckucy	cccuccc	1.69	0.0455		1591
1634	chr9:1047273	cuckucy	cugugcu	1.69	0.0455		1620
1641	chr9:1047280	wcwwc	gcuac	2.314	0.0103		1634
1644	chr9:1047283	wcwwc	accuc	2.314	0.0103		1641
1655	chr9:1047294	wcwwc	aaauc	2.373	0.00882		1644
1658	chr9:1047297	wcwwc	ucaac	2.863	0.0021		1655
1660	chr9:1047299	cuckucy	aacgucu	1.67	0.0475		1658
1661	chr9:1047300	wcwwc	acguc	2.373	0.00882		1660
1666	chr9:1047305	wcwwc	uguac	2.373	0.00882		1661
1674	chr9:1047313	wcwwc	acucc	2.314	0.0103		1666
1731	chr9:1047370	cuckucy	cuacucu	2.22	0.0132		1674
1734	chr9:1047373	cuckucy	cucuuuc	2.57	0.00508		1731
1736	chr9:1047375	cuckucy	cuuuccc	2.22	0.0132		1734
1780	chr9:1047419	wcwwc	aaaac	1.824	0.0341		1736
1783	chr9:1047422	wcwwc	acuaa	1.696	0.0449		1780
1795	chr9:1047434	wcwwc	agauc	1.824	0.0341		1783
1798	chr9:1047437	wcwwc	ucacc	1.824	0.0341		1795
1822	chr9:1047461	cuckucy	cucgagc	2.31	0.0104		1798
1836	chr9:1047475	cuckucy	cucuggc	2.31	0.0104		1822
1842	chr9:1047481	cuckucy	cuccuau	2.31	0.0104		1836
1845	chr9:1047484	cuckucy	cuauucc	2.67	0.00379		1842
1897	chr9:1047536	wcwwc	ccuuc	1.696	0.0449		1845
1902	chr9:1047541	wcwwc	acaau	1.882	0.0299		1897
1913	chr9:1047552	wcwwc	aaauc	1.912	0.0279		1902
1916	chr9:1047555	wcwwc	ucuau	1.912	0.0279		1913
1917	chr9:1047556	cuckucy	cuauaau	1.82	0.0344		1916
1922	chr9:1047561	wcwwc	auuac	1.922	0.0273		1917
1923	chr9:1047562	cuckucy	uuacucc	1.77	0.0384		1922
1924	chr9:1047563	cuckucy	uacuccu	1.77	0.0384		1923
1925	chr9:1047564	wcwwc	acucc	1.922	0.0273		1924
1926	chr9:1047565	cuckucy	cuccucc	2.94	0.00164		1925
1927	chr9:1047566	wcwwc	uccuc	1.922	0.0273		1926
1929	chr9:1047568	cuckucy	cuccccu	2.49	0.00639		1927
1931	chr9:1047570	cuckucy	ccccuuc	1.82	0.0344		1929
1932	chr9:1047571	cuckucy	cccuucc	3.02	0.00126		1931
1933	chr9:1047572	wcwwc	ccuuc	1.922	0.0273		1932
1934	chr9:1047573	cuckucy	cuucccc	1.82	0.0344		1933
1944	chr9:1047583	cuckucy	auguacu	1.82	0.0344		1934
1945	chr9:1047584	wcwwc	uguac	1.922	0.0273		1944
1947	chr9:1047586	cuckucy	uacuuau	1.84	0.0329		1945
1948	chr9:1047587	wcwwc	acuua	1.922	0.0273		1947
1949	chr9:1047588	cuckucy	cuuauuu	1.84	0.0329		1948
1950	chr9:1047589	cuckucy	uuauuuu	1.84	0.0329		1949
1952	chr9:1047591	cuckucy	auuuucc	2.36	0.00914		1950
1953	chr9:1047592	wcwwc	uuuuc	1.882	0.0299		1952
1957	chr9:1047596	cuckucy	cccauuc	1.66	0.0485		1953
1962	chr9:1047601	wcwwc	ucaau	2.373	0.00882		1957
1965	chr9:1047604	wcwwc	auauc	2.373	0.00882		1962
1972	chr9:1047611	cuckucy	agcuucu	2	0.0227		1965
1973	chr9:1047612	wcwwc	gcuuc	2.314	0.0103		1972
1977	chr9:1047616	cuckucy	cucggac	1.99	0.0233		1973
1981	chr9:1047620	cuckucy	gacuucc	1.91	0.0281		1977
1982	chr9:1047621	wcwwc	acuuc	2.431	0.00753		1981
1993	chr9:1047632	cuckucy	uuagucc	2.39	0.00842		1982
2008	chr9:1047647	wcwwc	agauc	1.696	0.0449		1993
2010	chr9:1047649	cuckucy	auccucu	2.58	0.00494		2008
2011	chr9:1047650	wcwwc	uccuc	1.696	0.0449		2010
2013	chr9:1047652	cuckucy	cucuuuc	3.11	0.000935		2011
2014	chr9:1047653	cuckucy	ucuuucu	1.86	0.0314		2013
2015	chr9:1047654	cuckucy	cuuucuc	1.86	0.0314		2014
2016	chr9:1047655	cuckucy	uuucucc	1.86	0.0314		2015
2017	chr9:1047656	cuckucy	uucuccu	2.58	0.00494		2016
2018	chr9:1047657	wcwwc	ucucc	1.824	0.0341		2017
2019	chr9:1047658	cuckucy	cuccucc	3.11	0.000935		2018
2020	chr9:1047659	wcwwc	uccuc	1.882	0.0299		2019
2022	chr9:1047661	cuckucy	cuccccc	2.58	0.00494		2020
2026	chr9:1047665	cuckucy	cccuugc	2.67	0.00379		2022
2027	chr9:1047666	cuckucy	ccuugcc	1.95	0.0256		2026
2028	chr9:1047667	cuckucy	cuugccc	2.67	0.00379		2027
2032	chr9:1047671	cuckucy	ccccgcc	1.95	0.0256		2028
2033	chr9:1047672	cuckucy	cccgccc	2.67	0.00379		2032
2040	chr9:1047679	cuckucy	cacgacc	2.58	0.00494		2033
2041	chr9:1047680	wcwwc	acgac	1.696	0.0449		2040
2046	chr9:1047685	cuckucy	cucgcuu	2.39	0.00842		2041
2048	chr9:1047687	cuckucy	cgcuucc	2.74	0.00307		2046
2073	chr9:1047712	cuckucy	cgauucu	2	0.0227		2048
2112	chr9:1047751	wcwwc	aauuc	1.941	0.0261		2073
2115	chr9:1047754	wcwwc	ucaac	2.431	0.00753		2112
2129	chr9:1047768	wcwwc	auuac	1.941	0.0261		2115
2132	chr9:1047771	wcwwc	acagc	1.941	0.0261		2129
2139	chr9:1047778	cuckucy	cugguuc	1.67	0.0475		2132
2148	chr9:1047787	cuckucy	cugugcc	1.66	0.0485		2139
2310	chr9:1047949	cuckucy	guccucc	1.67	0.0475		2148
2331	chr9:1047970	cuckucy	cucagcu	1.84	0.0329		2310
2386	chr9:1048025	cuckucy	cucugcc	2.49	0.00639		2331
2396	chr9:1048035	cuckucy	acauucu	1.81	0.0351		2386
2407	chr9:1048046	cuckucy	gccuugu	1.81	0.0351		2396
2409	chr9:1048048	cuckucy	cuuguuc	2.48	0.00657		2407
2410	chr9:1048049	cuckucy	uuguucu	2.48	0.00657		2409
2411	chr9:1048050	wcwwc	uguuc	1.696	0.0449		2410
2415	chr9:1048054	cuckucy	cucugcc	2.67	0.00379		2411
2416	chr9:1048055	wcwwc	ucugc	1.696	0.0449		2415
2420	chr9:1048059	wcwwc	ccuac	1.824	0.0341		2416
2421	chr9:1048060	cuckucy	cuacgcu	1.66	0.0485		2420
2426	chr9:1048065	cuckucy	cugggac	1.66	0.0485		2421
2435	chr9:1048074	cuckucy	gcagucc	1.66	0.0485		2426
2440	chr9:1048079	cuckucy	cccaucu	2.31	0.0104		2435
2441	chr9:1048080	wcwwc	ccauc	1.696	0.0449		2440
2443	chr9:1048082	cuckucy	aucuccc	1.86	0.0314		2441
2457	chr9:1048096	cuckucy	cucagcc	1.86	0.0314		2443
2458	chr9:1048097	wcwwc	ucagc	1.696	0.0449		2457
2489	chr9:1048128	cuckucy	cgcuugu	1.86	0.0314		2458
2491	chr9:1048130	cuckucy	cuuguuu	1.86	0.0314		2489
2496	chr9:1048135	cuckucy	uuccucc	1.86	0.0314		2491
2521	chr9:1048160	wcwwc	auuuc	1.696	0.0449		2496
2529	chr9:1048168	cuckucy	cuaguuc	2.39	0.00842		2521
2531	chr9:1048170	wcwwc	aguuc	1.696	0.0449		2529
2534	chr9:1048173	wcwwc	ucaag	1.824	0.0341		2531
2539	chr9:1048178	cuckucy	agcugcu	1.77	0.0384		2534
2541	chr9:1048180	cuckucy	cugcucg	1.77	0.0384		2539
2544	chr9:1048183	cuckucy	cucggcu	2.93	0.00169		2541
2547	chr9:1048186	cuckucy	ggcugcu	1.77	0.0384		2544
2549	chr9:1048188	cuckucy	cugcucg	1.77	0.0384		2547
2552	chr9:1048191	cuckucy	cucguuu	2.93	0.00169		2549
2554	chr9:1048193	cuckucy	cguuuac	1.77	0.0384		2552
2555	chr9:1048194	cuckucy	guuuacu	1.68	0.0465		2554
2558	chr9:1048197	cuckucy	uacuuuc	1.68	0.0465		2555
2564	chr9:1048203	cuckucy	caguuuu	1.77	0.0384		2558
2580	chr9:1048219	cuckucy	ggcuuac	1.68	0.0465		2564
2585	chr9:1048224	wcwwc	acacc	1.696	0.0449		2580
2586	chr9:1048225	cuckucy	caccccu	1.86	0.0314		2585
2588	chr9:1048227	cuckucy	ccccuuu	1.86	0.0314		2586
2589	chr9:1048228	cuckucy	cccuuuc	2.58	0.00494		2588
2590	chr9:1048229	cuckucy	ccuuucu	2.58	0.00494		2589
2591	chr9:1048230	cuckucy	cuuucuc	1.86	0.0314		2590
2592	chr9:1048231	cuckucy	uuucucc	1.86	0.0314		2591
2593	chr9:1048232	cuckucy	uucuccu	2.58	0.00494		2592
2594	chr9:1048233	wcwwc	ucucc	1.696	0.0449		2593
2595	chr9:1048234	cuckucy	cuccucc	3.65	0.000131		2594
2596	chr9:1048235	wcwwc	uccuc	2.314	0.0103		2595
2598	chr9:1048237	cuckucy	cuccugu	3.02	0.00126		2596
2600	chr9:1048239	cuckucy	ccuguuu	2.31	0.0104		2598
2601	chr9:1048240	cuckucy	cuguuuc	3.02	0.00126		2600
2602	chr9:1048241	cuckucy	uguuucu	2.31	0.0104		2601
2604	chr9:1048243	cuckucy	uuucucc	2.31	0.0104		2602
2605	chr9:1048244	cuckucy	uucuccu	3.02	0.00126		2604
2606	chr9:1048245	wcwwc	ucucc	2.373	0.00882		2605
2607	chr9:1048246	cuckucy	cuccucc	3.65	0.000131		2606
2608	chr9:1048247	wcwwc	uccuc	2.402	0.00815		2607
2610	chr9:1048249	cuckucy	cuccagu	2.31	0.0104		2608
2612	chr9:1048251	cuckucy	ccagucc	3.02	0.00126		2610
2613	chr9:1048252	cuckucy	caguccc	2.31	0.0104		2612
2616	chr9:1048255	cuckucy	ucccucu	2.31	0.0104		2613
2617	chr9:1048256	cuckucy	cccucuu	2.31	0.0104		2616
2619	chr9:1048258	cuckucy	cucuucc	4	3.17e-05		2617
2620	chr9:1048259	wcwwc	ucuuc	2.794	0.0026		2619
2621	chr9:1048260	cuckucy	cuucccc	2.22	0.0132		2620
2622	chr9:1048261	cuckucy	uuccccu	2.22	0.0132		2621
2624	chr9:1048263	cuckucy	ccccuca	2.21	0.0136		2622
2627	chr9:1048266	cuckucy	cucaauc	2.2	0.0139		2624
[truncated: 468 more rows]
[truncated: 2 more columns]
