# Supplementary material for: linc-ADAIN, a human adipose lincRNA, regulates adipogenesis by modulating KLF5 and IL-8 mRNA stability
Source: Cell Rep. Author manuscript; Available in PMC 2024 Aug 20. (PMC11334222; doi:10.1016/j.celrep.2024.114240)
Supplement: Supplementary Material [file NIHMS2009043-supplement-Supplementary_Material.zip › 1-s2.0-S2211124724005680-mmc4.xlsx]

## Sheet: Sheet1
IL-8
Predictions for sequence: chr4:73740569-73743716:+
Calculation parameters:
Genome: Human (hg19)
Selected motifs: All Human/Mouse motifs
Stringency level: Default
Conservation filter: Off
======================================================================================================================
Protein: A1CF(Hs/Mm)
Sequence Position	Genomic Coordinate	Motif	K-mer	Z-score	P-value
14	chr4:73740582	wuaauur	ugaauuu	1.756	0.0395
15	chr4:73740583	uaauua	gaauuu	2.443	0.00728
20	chr4:73740588	wuaauur	uucauua	1.867	0.031
21	chr4:73740589	uaauua	ucauua	2.409	0.008
30	chr4:73740598	uaauua	aaauga	3.023	0.00125
49	chr4:73740617	uaauua	aaauau	2.511	0.00602
52	chr4:73740620	uaauua	uauuaa	2.42	0.00776
55	chr4:73740623	uaauua	uaauuu	2.898	0.00188
121	chr4:73740689	wuaauur	uuaauug	2.644	0.0041
122	chr4:73740690	uaauua	uaauug	2.614	0.00447
129	chr4:73740697	wuaauur	ccaauuu	1.978	0.024
130	chr4:73740698	uaauua	caauuu	2.42	0.00776
180	chr4:73740748	wuaauur	caaauug	2.211	0.0135
192	chr4:73740760	wuaauur	cugauuu	2.144	0.016
215	chr4:73740783	uaauua	aaauca	1.886	0.0296
237	chr4:73740805	uaauua	aaaucc	2.193	0.0142
250	chr4:73740818	uaauua	caauca	2.011	0.0222
268	chr4:73740836	wuaauur	uuaaugu	1.822	0.0342
269	chr4:73740837	uaauua	uaaugu	1.955	0.0253
277	chr4:73740845	wuaauur	ugaauug	2.478	0.00661
278	chr4:73740846	uaauua	gaauug	1.92	0.0274
332	chr4:73740900	uaauua	uauuua	1.727	0.0421
351	chr4:73740919	uaauua	aaauga	2.386	0.00852
451	chr4:73741019	uaauua	aaauuc	1.989	0.0234
471	chr4:73741039	uaauua	aaauag	1.92	0.0274
495	chr4:73741063	uaauua	caauac	1.727	0.0421
525	chr4:73741093	uaauua	aaauga	1.761	0.0391
681	chr4:73741249	wuaauur	gaaauuu	1.978	0.024
682	chr4:73741250	uaauua	aaauuu	1.864	0.0312
700	chr4:73741268	uaauua	gaauaa	2.477	0.00662
710	chr4:73741278	wuaauur	aaaauuu	2.067	0.0194
715	chr4:73741283	wuaauur	uuuauuc	2.289	0.011
774	chr4:73741342	uaauua	aaauuu	2.011	0.0222
799	chr4:73741367	uaauua	aaauac	1.977	0.024
812	chr4:73741380	wuaauur	acaauuu	1.889	0.0294
813	chr4:73741381	uaauua	caauuu	1.966	0.0246
831	chr4:73741399	wuaauur	cucauuc	2.511	0.00602
835	chr4:73741403	wuaauur	uucauug	2.889	0.00193
843	chr4:73741411	wuaauur	uucauuu	2.689	0.00358
848	chr4:73741416	wuaauur	uuaacuu	2.689	0.00358
860	chr4:73741428	wuaauur	guauuuu	2.489	0.00641
1075	chr4:73741643	uaauua	aaauga	1.943	0.026
1086	chr4:73741654	wuaauur	uuaaauu	2.389	0.00845
1087	chr4:73741655	wuaauur	uaaauuc	2.433	0.00749
1088	chr4:73741656	uaauua	aaauuc	2.216	0.0133
1091	chr4:73741659	wuaauur	uucauuc	2.533	0.00565
1123	chr4:73741691	uaauua	aaauuu	2.375	0.00877
1127	chr4:73741695	wuaauur	uuuauua	1.756	0.0395
1128	chr4:73741696	uaauua	uuauua	2.227	0.013
1129	chr4:73741697	uaauua	uauuaa	2.057	0.0198
1164	chr4:73741732	uaauua	aaauga	2.648	0.00405
1177	chr4:73741745	wuaauur	caaauuc	1.789	0.0368
1178	chr4:73741746	uaauua	aaauuc	2.625	0.00433
1183	chr4:73741751	uaauua	caaugu	2.33	0.0099
1188	chr4:73741756	uaauua	uaagaa	2.307	0.0105
1198	chr4:73741766	uaauua	uauuca	2	0.0227
1245	chr4:73741813	wuaauur	caaauuu	1.844	0.0326
1260	chr4:73741828	wuaauur	uugauuc	2.178	0.0147
1306	chr4:73741874	uaauua	aaauuu	2.33	0.0099
1317	chr4:73741885	uaauua	uaaaaa	2.568	0.00511
1327	chr4:73741895	uaauua	aaauau	2.659	0.00392
1330	chr4:73741898	uaauua	uauuca	2.568	0.00511
1333	chr4:73741901	uaauua	ucauaa	2.5	0.00621
1336	chr4:73741904	uaauua	uaauca	2.989	0.0014
1444	chr4:73742012	wuaauur	aaaauua	2.9	0.00187
1445	chr4:73742013	uaauua	aaauua	2.614	0.00447
1448	chr4:73742016	wuaauur	uuacuuu	2.744	0.00303
1455	chr4:73742023	wuaauur	uucauuu	2.744	0.00303
1460	chr4:73742028	wuaauur	uuuauuu	2.8	0.00256
1461	chr4:73742029	wuaauur	uuauuug	3.044	0.00117
1469	chr4:73742037	wuaauur	acaauuu	2.822	0.00239
1485	chr4:73742053	wuaauur	uuuauuu	2.578	0.00497
1486	chr4:73742054	wuaauur	uuauuuu	2.367	0.00897
1609	chr4:73742177	uaauua	aaauaa	2.727	0.0032
1612	chr4:73742180	uaauua	uaauau	2.636	0.00419
1615	chr4:73742183	uaauua	uauuua	2.477	0.00662
1697	chr4:73742265	wuaauur	aaaauug	2.7	0.00347
1698	chr4:73742266	uaauua	aaauug	2.477	0.00662
1702	chr4:73742270	uaauua	ugauaa	2.182	0.0146
1704	chr4:73742272	wuaauur	auaaauu	2.444	0.00726
1705	chr4:73742273	wuaauur	uaaauug	2.7	0.00347
1706	chr4:73742274	uaauua	aaauug	2.273	0.0115
1714	chr4:73742282	wuaauur	uuaaucu	2.444	0.00726
1715	chr4:73742283	uaauua	uaaucu	2.318	0.0102
1755	chr4:73742323	uaauua	uaguca	1.773	0.0381
1769	chr4:73742337	wuaauur	cuaaguu	2.356	0.00924
1774	chr4:73742342	wuaauur	uugauua	2.689	0.00358
1775	chr4:73742343	uaauua	ugauua	2.364	0.00904
1778	chr4:73742346	wuaauur	uuaauca	2.689	0.00358
1779	chr4:73742347	uaauua	uaauca	2.716	0.0033
1798	chr4:73742366	uaauua	gaauac	1.83	0.0336
1869	chr4:73742437	uaauua	aaauaa	2.898	0.00188
1871	chr4:73742439	wuaauur	auaaguc	2.678	0.0037
1878	chr4:73742446	wuaauur	cugauug	2.7	0.00347
1886	chr4:73742454	wuaauur	guaauaa	3.111	0.000932
1887	chr4:73742455	uaauua	uaauaa	3.534	0.000205
1889	chr4:73742457	wuaauur	auaauuu	3.744	9.06e-05
1890	chr4:73742458	uaauua	uaauuu	3.409	0.000326
1907	chr4:73742475	wuaauur	uuuauua	3.167	0.00077
1908	chr4:73742476	uaauua	uuauua	2.898	0.00188
1909	chr4:73742477	uaauua	uauuaa	2.682	0.00366
1911	chr4:73742479	wuaauur	uuaauuu	3.589	0.000166
1912	chr4:73742480	uaauua	uaauuu	3.273	0.000532
1980	chr4:73742548	wuaauur	auaaugu	1.711	0.0435
2020	chr4:73742588	uaauua	aaaugu	1.67	0.0475
2034	chr4:73742602	uaauua	gaauau	1.682	0.0463
2960	chr4:73743528	uaauua	caauca	2.091	0.0183
2985	chr4:73743553	uaauua	caauca	2.091	0.0183
3009	chr4:73743577	uaauua	caaugg	2.057	0.0198
3033	chr4:73743601	uaauua	caauca	1.818	0.0345
Protein: ANKHD1(Hs/Mm)
Sequence Position	Genomic Coordinate	Motif	K-mer	Z-score	P-value
6	chr4:73740574	agacgww	agacuua	2.333	0.00982
951	chr4:73741519	agacgww	agaagug	2.681	0.00367
968	chr4:73741536	agacgww	ugauguu	2.391	0.0084
1025	chr4:73741593	agacgww	agaagca	2.594	0.00474
1036	chr4:73741604	agacgww	agaccuc	2.188	0.0143
1190	chr4:73741758	agacgww	agaagac	2.072	0.0191
1354	chr4:73741922	agacgww	agaugac	1.71	0.0436
1357	chr4:73741925	agacgww	ugacuua	1.754	0.0397
1829	chr4:73742397	agacgww	ugaggua	2.261	0.0119
1850	chr4:73742418	agacgww	ggacgug	2.478	0.00661
3005	chr4:73743573	agacgww	agaccaa	1.812	0.035
Protein: BOLL(Hs/Mm)
Sequence Position	Genomic Coordinate	Motif	K-mer	Z-score	P-value
19	chr4:73740587	uuuguuu	uuucauu	1.895	0.029
37	chr4:73740605	uuuguuu	gcuguuu	2.25	0.0122
38	chr4:73740606	guguua	cuguuu	2.236	0.0127
40	chr4:73740608	guguua	guuuua	2.236	0.0127
51	chr4:73740619	guguua	auauua	1.966	0.0246
54	chr4:73740622	uuuguuu	uuaauuu	2.158	0.0155
242	chr4:73740810	guguua	cuguua	2.629	0.00428
265	chr4:73740833	guguua	cucuua	2.101	0.0178
407	chr4:73740975	guguua	cuguca	2.157	0.0155
416	chr4:73740984	guguua	uuguua	1.719	0.0428
458	chr4:73741026	uuuguuu	gguauuu	1.737	0.0412
459	chr4:73741027	guguua	guauuu	1.899	0.0288
482	chr4:73741050	guguua	cuguga	1.955	0.0253
484	chr4:73741052	guguua	gugaug	2.292	0.011
506	chr4:73741074	guguua	guuuug	2.517	0.00592
507	chr4:73741075	uuuguuu	uuuuguu	2.553	0.00534
508	chr4:73741076	uuuguuu	uuuguug	2.737	0.0031
509	chr4:73741077	guguua	uuguug	2.82	0.0024
511	chr4:73741079	uuuguuu	guuguuu	2.868	0.00207
512	chr4:73741080	guguua	uuguuu	2.607	0.00457
514	chr4:73741082	guguua	guuuug	2.169	0.015
612	chr4:73741180	uuuguuu	aguguuu	1.75	0.0401
613	chr4:73741181	guguua	guguuu	2.843	0.00223
615	chr4:73741183	guguua	guuuuc	2.292	0.011
623	chr4:73741191	guguua	cugcua	2.483	0.00651
635	chr4:73741203	guguua	uuguca	2.483	0.00651
670	chr4:73741238	uuuguuu	caucuuu	2.092	0.0182
672	chr4:73741240	uuuguuu	ucuuuuu	2.276	0.0114
673	chr4:73741241	uuuguuu	cuuuuua	2.079	0.0188
843	chr4:73741411	uuuguuu	uucauuu	2.421	0.00774
859	chr4:73741427	uuuguuu	aguauuu	2.474	0.00668
860	chr4:73741428	guguua	guauuu	2.034	0.021
861	chr4:73741429	uuuguuu	uauuuuu	2.579	0.00495
862	chr4:73741430	uuuguuu	auuuuug	2.329	0.00993
872	chr4:73741440	guguua	gugugu	2.034	0.021
874	chr4:73741442	guguua	gugugu	2.034	0.021
876	chr4:73741444	guguua	guguga	2.315	0.0103
1248	chr4:73741816	guguua	auuuua	2.393	0.00836
1259	chr4:73741827	uuuguuu	uuugauu	2.789	0.00264
1265	chr4:73741833	uuuguuu	ucuguuu	3.026	0.00124
1266	chr4:73741834	guguua	cuguuu	3.022	0.00126
1269	chr4:73741837	uuuguuu	uuuguuu	3.237	0.000604
1270	chr4:73741838	guguua	uuguuu	3.022	0.00126
1272	chr4:73741840	guguua	guuuuc	2.539	0.00556
1286	chr4:73741854	guguua	cuguaa	2.629	0.00428
1290	chr4:73741858	guguua	aaguua	2.629	0.00428
1364	chr4:73741932	uuuguuu	aauguuu	1.803	0.0357
1365	chr4:73741933	guguua	auguuu	2	0.0227
1368	chr4:73741936	uuuguuu	uuucuau	1.737	0.0412
1412	chr4:73741980	uuuguuu	cuuauuu	1.855	0.0318
1448	chr4:73742016	uuuguuu	uuacuuu	2.526	0.00577
1450	chr4:73742018	uuuguuu	acuuuuu	2.697	0.0035
1451	chr4:73742019	uuuguuu	cuuuuuc	2.592	0.00477
1454	chr4:73742022	uuuguuu	uuucauu	2.763	0.00286
1455	chr4:73742023	uuuguuu	uucauuu	2.895	0.0019
1458	chr4:73742026	guguua	auuuua	2.303	0.0106
1459	chr4:73742027	uuuguuu	uuuuauu	2.921	0.00174
1460	chr4:73742028	uuuguuu	uuuauuu	3.684	0.000115
1479	chr4:73742047	uuuguuu	uuuguuu	3.776	7.97e-05
1480	chr4:73742048	uuuguuu	uuguuuu	3.013	0.00129
1481	chr4:73742049	uuuguuu	uguuuuu	3.342	0.000416
1482	chr4:73742050	uuuguuu	guuuuua	2.961	0.00153
1483	chr4:73742051	uuuguuu	uuuuuau	3.092	0.000994
1484	chr4:73742052	uuuguuu	uuuuauu	3.039	0.00119
1485	chr4:73742053	uuuguuu	uuuauuu	3.776	7.97e-05
1486	chr4:73742054	uuuguuu	uuauuuu	2.974	0.00147
1487	chr4:73742055	uuuguuu	uauuuuu	3.316	0.000457
1488	chr4:73742056	uuuguuu	auuuuuu	3.447	0.000283
1489	chr4:73742057	uuuguuu	uuuuuuu	3.697	0.000109
1490	chr4:73742058	uuuguuu	uuuuuuc	3.211	0.000661
1512	chr4:73742080	uuuguuu	aguuuuu	2.829	0.00233
1513	chr4:73742081	uuuguuu	guuuuuu	3.145	0.00083
1514	chr4:73742082	uuuguuu	uuuuuuc	2.763	0.00286
1577	chr4:73742145	uuuguuu	uaucuuu	2.789	0.00264
1588	chr4:73742156	uuuguuu	cuuguuu	3	0.00135
1589	chr4:73742157	uuuguuu	uuguuuu	2.605	0.00459
1590	chr4:73742158	uuuguuu	uguuuuu	2.895	0.0019
1591	chr4:73742159	uuuguuu	guuuuuc	2.553	0.00534
1592	chr4:73742160	uuuguuu	uuuuucu	2.684	0.00364
1613	chr4:73742181	uuuguuu	aauauuu	2.671	0.00378
1722	chr4:73742290	guguua	cuguuc	2.056	0.0199
1881	chr4:73742449	uuuguuu	auugugu	2.211	0.0135
1884	chr4:73742452	guguua	guguaa	2.056	0.0199
1891	chr4:73742459	uuuguuu	aauuuuu	2.526	0.00577
1892	chr4:73742460	uuuguuu	auuuuua	2.434	0.00747
1893	chr4:73742461	guguua	uuuuua	1.876	0.0303
1903	chr4:73742471	uuuguuu	cuucuuu	2.776	0.00275
1907	chr4:73742475	uuuguuu	uuuauua	2.724	0.00322
1908	chr4:73742476	guguua	uuauua	2.685	0.00363
1911	chr4:73742479	uuuguuu	uuaauuu	2.539	0.00556
1924	chr4:73742492	uuuguuu	gauguuu	2.579	0.00495
1925	chr4:73742493	guguua	auguuu	2.663	0.00387
1927	chr4:73742495	guguua	guuuua	2.663	0.00387
1939	chr4:73742507	guguua	gugcug	1.753	0.0398
2803	chr4:73743371	guguua	gugucu	1.899	0.0288
3133	chr4:73743701	uuuguuu	uuuguuc	2.566	0.00514
3136	chr4:73743704	uuuguuu	guucuuu	2.658	0.00393
3137	chr4:73743705	uuuguuu	uucuuuu	2.408	0.00802
Protein: BRUNOL4(Hs/Mm)
Sequence Position	Genomic Coordinate	Motif	K-mer	Z-score	P-value
463	chr4:73741031	kgugukk	uuugugc	2.122	0.0169
508	chr4:73741076	kgugukk	uuuguug	2.486	0.00646
511	chr4:73741079	kgugukk	guuguuu	2.23	0.0129
513	chr4:73741081	kgugukk	uguuuug	2.365	0.00902
863	chr4:73741431	kgugukk	uuuuugg	3.297	0.000489
871	chr4:73741439	kgugukk	cgugugu	4.054	2.52e-05
873	chr4:73741441	kgugukk	ugugugu	4.351	6.78e-06
875	chr4:73741443	kgugukk	uguguga	4.108	2e-05
877	chr4:73741445	kgugukk	ugugagg	3.554	0.00019
1265	chr4:73741833	kgugukk	ucuguuu	3.054	0.00113
1267	chr4:73741835	kgugukk	uguuugu	3.378	0.000365
1269	chr4:73741837	kgugukk	uuuguuu	3.189	0.000714
1271	chr4:73741839	kgugukk	uguuuuc	2.824	0.00237
1283	chr4:73741851	kgugukk	uaucugu	2.716	0.0033
1479	chr4:73742047	kgugukk	uuuguuu	2.878	0.002
1481	chr4:73742049	kgugukk	uguuuuu	2.892	0.00191
1489	chr4:73742057	kgugukk	uuuuuuu	2.5	0.00621
1881	chr4:73742449	kgugukk	auugugu	1.811	0.0351
1883	chr4:73742451	kgugukk	uguguaa	1.811	0.0351
1982	chr4:73742550	kgugukk	aaugugu	2.486	0.00646
1984	chr4:73742552	kgugukk	uguguau	2.959	0.00154
1986	chr4:73742554	kgugukk	uguaugu	2.905	0.00184
2189	chr4:73742757	kgugukk	uguggga	1.959	0.0251
2330	chr4:73742898	kgugukk	ucugugg	2.027	0.0213
2718	chr4:73743286	kgugukk	uuuaugu	2.149	0.0158
2720	chr4:73743288	kgugukk	uaugucu	1.878	0.0302
2759	chr4:73743327	kgugukk	ucuguau	2.054	0.02
2761	chr4:73743329	kgugukk	uguaucu	2.068	0.0193
2775	chr4:73743343	kgugukk	gguuugu	2.527	0.00575
2800	chr4:73743368	kgugukk	ccugugu	2.932	0.00168
2802	chr4:73743370	kgugukk	ugugucu	3.284	0.000512
2816	chr4:73743384	kgugukk	aguuugu	2.986	0.00141
2818	chr4:73743386	kgugukk	uuuguga	3.095	0.000984
2820	chr4:73743388	kgugukk	ugugaau	2.743	0.00304
2843	chr4:73743411	kgugukk	ucuguau	2.284	0.0112
2845	chr4:73743413	kgugukk	uguaucu	1.878	0.0302
2880	chr4:73743448	kgugukk	uuugugu	3.392	0.000347
2882	chr4:73743450	kgugukk	uguguga	3.432	0.0003
2892	chr4:73743460	kgugukk	ucuguau	2.892	0.00191
2894	chr4:73743462	kgugukk	uguaucu	2.959	0.00154
2929	chr4:73743497	kgugukk	uuugugu	3.392	0.000347
2931	chr4:73743499	kgugukk	ugugucu	3.365	0.000383
Protein: BRUNOL5(Hs/Mm)
Sequence Position	Genomic Coordinate	Motif	K-mer	Z-score	P-value
463	chr4:73741031	ugugukk	uuugugc	2.175	0.0148
508	chr4:73741076	ugugukk	uuuguug	2.225	0.013
513	chr4:73741081	ugugukk	uguuuug	2.25	0.0122
871	chr4:73741439	ugugukk	cgugugu	4.15	1.66e-05
873	chr4:73741441	ugugukk	ugugugu	4.462	4.06e-06
875	chr4:73741443	ugugukk	uguguga	4.2	1.33e-05
877	chr4:73741445	ugugukk	ugugagg	3.65	0.000131
1265	chr4:73741833	ugugukk	ucuguuu	3.05	0.00114
1267	chr4:73741835	ugugukk	uguuugu	3.425	0.000307
1269	chr4:73741837	ugugukk	uuuguuu	3.112	0.000929
1271	chr4:73741839	ugugukk	uguuuuc	2.825	0.00236
1283	chr4:73741851	ugugukk	uaucugu	2.837	0.00228
1287	chr4:73741855	ugugukk	uguaagu	2.837	0.00228
1366	chr4:73741934	ugugukk	uguuucu	1.688	0.0457
1479	chr4:73742047	ugugukk	uuuguuu	2.425	0.00765
1481	chr4:73742049	ugugukk	uguuuuu	2.512	0.006
1879	chr4:73742447	ugugukk	ugauugu	1.75	0.0401
1881	chr4:73742449	ugugukk	auugugu	1.8	0.0359
1883	chr4:73742451	ugugukk	uguguaa	1.85	0.0322
1982	chr4:73742550	ugugukk	aaugugu	2.575	0.00501
1984	chr4:73742552	ugugukk	uguguau	3.1	0.000968
1986	chr4:73742554	ugugukk	uguaugu	3.087	0.00101
2189	chr4:73742757	ugugukk	uguggga	1.95	0.0256
2718	chr4:73743286	ugugukk	uuuaugu	2.15	0.0158
2720	chr4:73743288	ugugukk	uaugucu	1.9	0.0287
2759	chr4:73743327	ugugukk	ucuguau	1.713	0.0434
2761	chr4:73743329	ugugukk	uguaucu	1.788	0.0369
2775	chr4:73743343	ugugukk	gguuugu	2.375	0.00877
2800	chr4:73743368	ugugukk	ccugugu	2.95	0.00159
2802	chr4:73743370	ugugukk	ugugucu	3.3	0.000483
2816	chr4:73743384	ugugukk	aguuugu	3.075	0.00105
2818	chr4:73743386	ugugukk	uuuguga	3.037	0.00119
2820	chr4:73743388	ugugukk	ugugaau	2.9	0.00187
2843	chr4:73743411	ugugukk	ucuguau	2.312	0.0104
2845	chr4:73743413	ugugukk	uguaucu	2.05	0.0202
2880	chr4:73743448	ugugukk	uuugugu	3.388	0.000352
2882	chr4:73743450	ugugukk	uguguga	3.463	0.000267
2892	chr4:73743460	ugugukk	ucuguau	2.937	0.00166
2894	chr4:73743462	ugugukk	uguaucu	3.062	0.0011
2929	chr4:73743497	ugugukk	uuugugu	3.363	0.000385
2931	chr4:73743499	ugugukk	ugugucu	3.388	0.000352
3047	chr4:73743615	ugugukk	ugggugg	1.663	0.0482
Protein: BRUNOL6(Hs/Mm)
Sequence Position	Genomic Coordinate	Motif	K-mer	Z-score	P-value
185	chr4:73740753	ugugdkg	uguugag	2.373	0.00882
188	chr4:73740756	ugugdkg	ugagcug	2.293	0.0109
196	chr4:73740764	ugugdkg	uuugugg	2.507	0.00609
198	chr4:73740766	ugugdkg	uguggac	2.213	0.0134
483	chr4:73741051	ugugdkg	ugugaug	3.04	0.00118
508	chr4:73741076	ugugdkg	uuuguug	3.24	0.000598
510	chr4:73741078	ugugdkg	uguuguu	2.453	0.00708
513	chr4:73741081	ugugdkg	uguuuug	2.84	0.00226
516	chr4:73741084	ugugdkg	uuugaug	2.613	0.00449
873	chr4:73741441	ugugdkg	ugugugu	3.2	0.000687
875	chr4:73741443	ugugdkg	uguguga	3.147	0.000825
877	chr4:73741445	ugugdkg	ugugagg	3.4	0.000337
2184	chr4:73742752	ugugdkg	ugugcug	2.587	0.00484
2189	chr4:73742757	ugugdkg	uguggga	2.453	0.00708
2205	chr4:73742773	ugugdkg	ugggcug	1.987	0.0235
2240	chr4:73742808	ugugdkg	ugcgggg	2.267	0.0117
2248	chr4:73742816	ugugdkg	ggugugg	2.387	0.00849
2250	chr4:73742818	ugugdkg	uguggag	2.533	0.00565
2330	chr4:73742898	ugugdkg	ucugugg	2	0.0227
2332	chr4:73742900	ugugdkg	ugugguc	2.16	0.0154
2696	chr4:73743264	ugugdkg	ucuggug	1.987	0.0235
2699	chr4:73743267	ugugdkg	ggugggg	2.093	0.0182
2802	chr4:73743370	ugugdkg	ugugucu	1.653	0.0492
2858	chr4:73743426	ugugdkg	ucuggug	2.613	0.00449
2861	chr4:73743429	ugugdkg	ggugggg	2.987	0.00141
2882	chr4:73743450	ugugdkg	uguguga	3.013	0.00129
2884	chr4:73743452	ugugdkg	ugugaca	2.227	0.013
2910	chr4:73743478	ugugdkg	agugggg	3.053	0.00113
2918	chr4:73743486	ugugdkg	uguggag	3.2	0.000687
2931	chr4:73743499	ugugdkg	ugugucu	2.84	0.00226
2933	chr4:73743501	ugugdkg	ugucuag	2.627	0.00431
3047	chr4:73743615	ugugdkg	ugggugg	1.933	0.0266
3049	chr4:73743617	ugugdkg	ggugggg	2.027	0.0213
Protein: CELF1(Hs/Mm)
Sequence Position	Genomic Coordinate	Motif	K-mer	Z-score	P-value
31	chr4:73740599	aaugu	aauga	2.12	0.017
50	chr4:73740618	aaugu	aauau	1.657	0.0488
56	chr4:73740624	aaugu	aauuu	1.657	0.0488
159	chr4:73740727	uauguuu	acuguug	1.857	0.0317
169	chr4:73740737	uauguuu	uaugugc	2.171	0.015
183	chr4:73740751	uauguuu	auuguug	2.6	0.00466
241	chr4:73740809	uauguuu	ccuguua	1.714	0.0433
463	chr4:73741031	uauguuu	uuugugc	1.7	0.0446
508	chr4:73741076	uauguuu	uuuguug	2.229	0.0129
511	chr4:73741079	uauguuu	guuguuu	2.114	0.0173
612	chr4:73741180	uauguuu	aguguuu	1.829	0.0337
634	chr4:73741202	uauguuu	guuguca	1.7	0.0446
694	chr4:73741262	aaugu	aaagu	1.657	0.0488
712	chr4:73741280	aaugu	aauuu	1.657	0.0488
861	chr4:73741429	uauguuu	uauuuuu	2.429	0.00757
871	chr4:73741439	uauguuu	cgugugu	2.514	0.00597
873	chr4:73741441	uauguuu	ugugugu	2.786	0.00267
875	chr4:73741443	uauguuu	uguguga	2.686	0.00362
1184	chr4:73741752	aaugu	aaugu	1.657	0.0488
1259	chr4:73741827	uauguuu	uuugauu	2.771	0.00279
1265	chr4:73741833	uauguuu	ucuguuu	3.471	0.000259
1269	chr4:73741837	uauguuu	uuuguuu	3.6	0.000159
1281	chr4:73741849	uauguuu	uauaucu	2.886	0.00195
1285	chr4:73741853	uauguuu	ucuguaa	3.1	0.000968
1364	chr4:73741932	uauguuu	aauguuu	2.757	0.00292
1372	chr4:73741940	uauguuu	uauguca	2.357	0.00921
1378	chr4:73741946	aaugu	aaagu	2.12	0.017
1460	chr4:73742028	uauguuu	uuuauuu	2.171	0.015
1479	chr4:73742047	uauguuu	uuuguuu	3.171	0.00076
1485	chr4:73742053	uauguuu	uuuauuu	2.629	0.00428
1487	chr4:73742055	uauguuu	uauuuuu	2.671	0.00378
1489	chr4:73742057	uauguuu	uuuuuuu	2.629	0.00428
1577	chr4:73742145	uauguuu	uaucuuu	2.014	0.022
1588	chr4:73742156	uauguuu	cuuguuu	2.257	0.012
1613	chr4:73742181	aaugu	aauau	1.657	0.0488
1627	chr4:73742195	aaugu	aaagu	1.657	0.0488
1632	chr4:73742200	aaugu	uaugu	1.657	0.0488
1881	chr4:73742449	uauguuu	auugugu	1.757	0.0395
1883	chr4:73742451	uauguuu	uguguaa	2.214	0.0134
1891	chr4:73742459	aaugu	aauuu	1.657	0.0488
1913	chr4:73742481	aaugu	aauuu	1.657	0.0488
1982	chr4:73742550	uauguuu	aaugugu	3.014	0.00129
1984	chr4:73742552	uauguuu	uguguau	3.143	0.000836
1988	chr4:73742556	uauguuu	uauguuc	3.314	0.00046
2005	chr4:73742573	uauguuu	uaugacu	2.871	0.00205
2021	chr4:73742589	uauguuu	aaugucu	2.343	0.00956
2736	chr4:73743304	uauguuu	auuguaa	2.457	0.00701
2759	chr4:73743327	uauguuu	ucuguau	2.443	0.00728
2777	chr4:73743345	uauguuu	uuuguaa	2.971	0.00148
2800	chr4:73743368	uauguuu	ccugugu	2.343	0.00956
2802	chr4:73743370	uauguuu	ugugucu	2.914	0.00178
2818	chr4:73743386	uauguuu	uuuguga	2.743	0.00304
2843	chr4:73743411	uauguuu	ucuguau	1.914	0.0278
2880	chr4:73743448	uauguuu	uuugugu	2.743	0.00304
2882	chr4:73743450	uauguuu	uguguga	2.557	0.00528
2892	chr4:73743460	uauguuu	ucuguau	2.886	0.00195
2905	chr4:73743473	aaugu	aaucu	1.657	0.0488
2916	chr4:73743484	uauguuu	gaugugg	2.729	0.00318
2926	chr4:73743494	aaugu	aauuu	2.12	0.017
2929	chr4:73743497	uauguuu	uuugugu	2.9	0.00187
2931	chr4:73743499	uauguuu	ugugucu	2.943	0.00163
2947	chr4:73743515	uauguuu	auuguaa	1.971	0.0244
3133	chr4:73743701	uauguuu	uuuguuc	2.014	0.022
Protein: CNOT4(Hs/Mm)
Sequence Position	Genomic Coordinate	Motif	K-mer	Z-score	P-value
25	chr4:73740593	gacaga	uacaaa	2.38	0.00866
26	chr4:73740594	acacag	acaaaa	2.397	0.00826
44	chr4:73740612	gacaga	uacaga	2.326	0.01
45	chr4:73740613	acacag	acagaa	2.795	0.0026
115	chr4:73740683	gacaga	gacagg	2.457	0.00701
141	chr4:73740709	gacaga	cacagc	2.576	0.005
152	chr4:73740720	gacaga	uagaga	2.674	0.00375
154	chr4:73740722	gacaga	gagaaa	2.652	0.004
165	chr4:73740733	gacaga	gacaua	3.065	0.00109
166	chr4:73740734	acacag	acauau	2.705	0.00342
177	chr4:73740745	acacag	auacaa	2.526	0.00577
178	chr4:73740746	gacaga	uacaaa	2.576	0.005
179	chr4:73740747	acacag	acaaau	2.667	0.00383
606	chr4:73741174	gacaga	gaaaga	2.12	0.017
779	chr4:73741347	acacag	ucagag	2.128	0.0167
801	chr4:73741369	acacag	auacac	2.577	0.00498
819	chr4:73741387	gacaga	gaaaga	2.957	0.00155
820	chr4:73741388	acacag	aaagag	2.41	0.00798
821	chr4:73741389	gacaga	aagaga	2.5	0.00621
822	chr4:73741390	acacag	agagag	2.41	0.00798
823	chr4:73741391	gacaga	gagaga	2.989	0.0014
825	chr4:73741393	gacaga	gagaua	2.457	0.00701
936	chr4:73741504	gacaga	uacaaa	2.641	0.00413
937	chr4:73741505	acacag	acaaag	3	0.00135
938	chr4:73741506	gacaga	caaaga	2.663	0.00387
948	chr4:73741516	gacaga	aacaga	2.804	0.00252
949	chr4:73741517	acacag	acagaa	2.949	0.00159
1016	chr4:73741584	gacaga	uagaga	1.804	0.0356
1022	chr4:73741590	gacaga	gccaga	2.076	0.0189
1398	chr4:73741966	acacag	aaacaa	2.59	0.0048
1402	chr4:73741970	gacaga	aacaaa	1.891	0.0293
1403	chr4:73741971	acacag	acaaac	2.462	0.00691
1405	chr4:73741973	acacag	aaacag	2.564	0.00517
1421	chr4:73741989	gacaga	gaaaga	3.25	0.000577
1435	chr4:73742003	gacaga	aaaaga	2.391	0.0084
1439	chr4:73742007	gacaga	gaaaga	2.902	0.00185
1535	chr4:73742103	gacaga	caaaga	1.783	0.0373
1550	chr4:73742118	gacaga	aacaca	2.315	0.0103
1551	chr4:73742119	acacag	acacau	3.385	0.000356
1552	chr4:73742120	gacaga	cacaua	2.293	0.0109
1553	chr4:73742121	acacag	acauau	3.115	0.00092
1570	chr4:73742138	gacaga	cacuga	1.717	0.043
1598	chr4:73742166	gacaga	uacaca	2.174	0.0149
1599	chr4:73742167	acacag	acacag	2.128	0.0167
1600	chr4:73742168	gacaga	cacaga	2.522	0.00583
1601	chr4:73742169	acacag	acagac	2.628	0.00429
1687	chr4:73742255	acacag	ucacag	3.218	0.000645
1688	chr4:73742256	gacaga	cacaga	3.478	0.000253
1689	chr4:73742257	acacag	acagag	3.372	0.000373
1690	chr4:73742258	gacaga	cagaga	2.967	0.0015
1691	chr4:73742259	acacag	agagag	2.821	0.00239
1692	chr4:73742260	gacaga	gagaga	3.37	0.000376
1694	chr4:73742262	gacaga	gagaaa	2.804	0.00252
1730	chr4:73742298	gacaga	gagaua	1.924	0.0272
1732	chr4:73742300	gacaga	gauaca	1.978	0.024
1810	chr4:73742378	gacaga	uacaaa	1.652	0.0493
1811	chr4:73742379	acacag	acaaag	1.962	0.0249
1812	chr4:73742380	gacaga	caaaga	1.663	0.0482
1933	chr4:73742501	gacaga	gauaca	2.185	0.0144
1934	chr4:73742502	acacag	auacag	3.333	0.00043
1947	chr4:73742515	acacag	aaacac	3.256	0.000565
1948	chr4:73742516	gacaga	aacaca	2.848	0.0022
1949	chr4:73742517	acacag	acacau	4.077	2.28e-05
1950	chr4:73742518	gacaga	cacaua	2.957	0.00155
1951	chr4:73742519	acacag	acauag	3.974	3.53e-05
1972	chr4:73742540	acacag	auacag	3.654	0.000129
1973	chr4:73742541	gacaga	uacaga	3.152	0.000811
1974	chr4:73742542	acacag	acagag	3.962	3.72e-05
1975	chr4:73742543	gacaga	cagaga	2.554	0.00532
1977	chr4:73742545	gacaga	gagaua	1.946	0.0258
2083	chr4:73742651	gacaga	gacagc	2.511	0.00602
2102	chr4:73742670	acacag	ucacag	1.949	0.0256
2568	chr4:73743136	acacag	ccacaa	2.256	0.012
2575	chr4:73743143	acacag	acccag	2.256	0.012
2620	chr4:73743188	gacaga	ggcaca	2.62	0.0044
2621	chr4:73743189	acacag	gcacag	2.282	0.0112
2622	chr4:73743190	gacaga	cacagg	2.63	0.00427
2631	chr4:73743199	gacaga	ggcaga	2.837	0.00228
2634	chr4:73743202	acacag	agacag	2.231	0.0128
2635	chr4:73743203	gacaga	gacagc	2.837	0.00228
2782	chr4:73743350	acacag	aaacac	2.051	0.0201
2784	chr4:73743352	acacag	acacac	2.462	0.00691
2952	chr4:73743520	acacag	aaacac	2.808	0.00249
2954	chr4:73743522	acacag	acacac	3.244	0.000589
2968	chr4:73743536	acacag	acccag	2.897	0.00188
3001	chr4:73743569	acacag	aaacag	2.192	0.0142
3002	chr4:73743570	gacaga	aacaga	2.207	0.0137
3055	chr4:73743623	gacaga	gccaga	2.087	0.0184
3062	chr4:73743630	gacaga	aagaga	1.989	0.0234
Protein: CPEB1(Hs/Mm)
Sequence Position	Genomic Coordinate	Motif	K-mer	Z-score	P-value
17	chr4:73740585	uuuuu	auuuu	2.043	0.0205
18	chr4:73740586	uuuuu	uuuuc	2.21	0.0136
39	chr4:73740607	uuuuu	uguuu	2.094	0.0181
40	chr4:73740608	uuuuu	guuuu	2.094	0.0181
41	chr4:73740609	uuuuu	uuuua	2.384	0.00856
462	chr4:73741030	uuuuu	uuuug	1.739	0.041
506	chr4:73741074	uuuuu	guuuu	2.007	0.0224
507	chr4:73741075	uuuuu	uuuug	2.181	0.0146
508	chr4:73741076	uuuuu	uuugu	2.007	0.0224
509	chr4:73741077	uuuuu	uuguu	2.007	0.0224
512	chr4:73741080	uuuuu	uuguu	2.007	0.0224
513	chr4:73741081	uuuuu	uguuu	2.007	0.0224
514	chr4:73741082	uuuuu	guuuu	2.007	0.0224
515	chr4:73741083	uuuuu	uuuug	2.181	0.0146
616	chr4:73741184	uuuuu	uuuuc	1.739	0.041
672	chr4:73741240	uuuuu	ucuuu	2.326	0.01
673	chr4:73741241	uuuuu	cuuuu	2.326	0.01
674	chr4:73741242	uuuuu	uuuuu	2.833	0.00231
675	chr4:73741243	uuuuu	uuuua	2.703	0.00344
684	chr4:73741252	uuuuu	auuuu	2.326	0.01
685	chr4:73741253	uuuuu	uuuug	2.529	0.00572
686	chr4:73741254	uuuuu	uuugu	2.326	0.01
713	chr4:73741281	uuuuu	auuuu	1.891	0.0293
714	chr4:73741282	uuuuu	uuuua	2.123	0.0169
715	chr4:73741283	uuuuu	uuuau	1.891	0.0293
716	chr4:73741284	uuuuu	uuauu	1.891	0.0293
861	chr4:73741429	uuuuu	uauuu	2.159	0.0154
862	chr4:73741430	uuuuu	auuuu	2.159	0.0154
863	chr4:73741431	uuuuu	uuuuu	2.572	0.00506
864	chr4:73741432	uuuuu	uuuug	2.326	0.01
929	chr4:73741497	uuuuu	auuuu	2.08	0.0188
930	chr4:73741498	uuuuu	uuuuu	2.5	0.00621
931	chr4:73741499	uuuuu	uuuuc	2.254	0.0121
932	chr4:73741500	uuuuu	uuucu	2.08	0.0188
1062	chr4:73741630	uuuuu	uucuu	2.022	0.0216
1083	chr4:73741651	uuuuu	auuuu	1.855	0.0318
1084	chr4:73741652	uuuuu	uuuua	2.087	0.0184
1125	chr4:73741693	uuuuu	auuuu	1.891	0.0293
1126	chr4:73741694	uuuuu	uuuua	2.123	0.0169
1127	chr4:73741695	uuuuu	uuuau	1.891	0.0293
1128	chr4:73741696	uuuuu	uuauu	1.891	0.0293
1248	chr4:73741816	uuuuu	auuuu	2.123	0.0169
1249	chr4:73741817	uuuuu	uuuua	2.413	0.00791
1267	chr4:73741835	uuuuu	uguuu	2.123	0.0169
1269	chr4:73741837	uuuuu	uuugu	2.123	0.0169
1270	chr4:73741838	uuuuu	uuguu	2.123	0.0169
1271	chr4:73741839	uuuuu	uguuu	2.123	0.0169
1272	chr4:73741840	uuuuu	guuuu	2.123	0.0169
1273	chr4:73741841	uuuuu	uuuuc	2.297	0.0108
1413	chr4:73741981	uuuuu	uuauu	1.775	0.0379
1414	chr4:73741982	uuuuu	uauuu	1.775	0.0379
1415	chr4:73741983	uuuuu	auuuu	1.775	0.0379
1416	chr4:73741984	uuuuu	uuuug	1.891	0.0293
1451	chr4:73742019	uuuuu	cuuuu	2.341	0.00962
1452	chr4:73742020	uuuuu	uuuuu	2.848	0.0022
1453	chr4:73742021	uuuuu	uuuuc	2.543	0.0055
1458	chr4:73742026	uuuuu	auuuu	2.457	0.00701
1459	chr4:73742027	uuuuu	uuuua	2.92	0.00175
1460	chr4:73742028	uuuuu	uuuau	2.478	0.00661
1461	chr4:73742029	uuuuu	uuauu	2.478	0.00661
1462	chr4:73742030	uuuuu	uauuu	2.478	0.00661
1479	chr4:73742047	uuuuu	uuugu	2.551	0.00537
1480	chr4:73742048	uuuuu	uuguu	2.551	0.00537
1481	chr4:73742049	uuuuu	uguuu	2.551	0.00537
1482	chr4:73742050	uuuuu	guuuu	2.551	0.00537
1483	chr4:73742051	uuuuu	uuuuu	3.246	0.000585
1484	chr4:73742052	uuuuu	uuuua	3	0.00135
1485	chr4:73742053	uuuuu	uuuau	2.543	0.0055
1486	chr4:73742054	uuuuu	uuauu	2.543	0.0055
1487	chr4:73742055	uuuuu	uauuu	2.543	0.0055
1488	chr4:73742056	uuuuu	auuuu	2.543	0.0055
1489	chr4:73742057	uuuuu	uuuuu	3.268	0.000542
1490	chr4:73742058	uuuuu	uuuuu	3.283	0.000514
1491	chr4:73742059	uuuuu	uuuuu	3.283	0.000514
1492	chr4:73742060	uuuuu	uuuuc	2.79	0.00264
1513	chr4:73742081	uuuuu	guuuu	2.543	0.0055
1514	chr4:73742082	uuuuu	uuuuu	3.246	0.000585
1515	chr4:73742083	uuuuu	uuuuu	3.203	0.00068
1516	chr4:73742084	uuuuu	uuuuc	2.674	0.00375
1579	chr4:73742147	uuuuu	ucuuu	2.29	0.011
1580	chr4:73742148	uuuuu	cuuuu	2.29	0.011
1581	chr4:73742149	uuuuu	uuuug	2.486	0.00646
1589	chr4:73742157	uuuuu	uuguu	2.29	0.011
1590	chr4:73742158	uuuuu	uguuu	2.29	0.011
1591	chr4:73742159	uuuuu	guuuu	2.29	0.011
1592	chr4:73742160	uuuuu	uuuuu	2.739	0.00308
1593	chr4:73742161	uuuuu	uuuuc	2.493	0.00633
1594	chr4:73742162	uuuuu	uuucu	2.29	0.011
1615	chr4:73742183	uuuuu	uauuu	2.341	0.00962
1638	chr4:73742206	uuuuu	guuuu	1.855	0.0318
1639	chr4:73742207	uuuuu	uuuua	2.087	0.0184
1892	chr4:73742460	uuuuu	auuuu	2.319	0.0102
1893	chr4:73742461	uuuuu	uuuuu	2.797	0.00258
1894	chr4:73742462	uuuuu	uuuua	2.659	0.00392
1904	chr4:73742472	uuuuu	uucuu	2.377	0.00873
1905	chr4:73742473	uuuuu	ucuuu	2.377	0.00873
1907	chr4:73742475	uuuuu	uuuau	2.377	0.00873
1908	chr4:73742476	uuuuu	uuauu	2.377	0.00873
1926	chr4:73742494	uuuuu	uguuu	2.065	0.0195
1927	chr4:73742495	uuuuu	guuuu	2.065	0.0195
1928	chr4:73742496	uuuuu	uuuua	2.297	0.0108
2928	chr4:73743496	uuuuu	uuuug	1.71	0.0436
3133	chr4:73743701	uuuuu	uuugu	1.935	0.0265
3134	chr4:73743702	uuuuu	uuguu	1.935	0.0265
3137	chr4:73743705	uuuuu	uucuu	1.949	0.0256
3138	chr4:73743706	uuuuu	ucuuu	1.949	0.0256
3139	chr4:73743707	uuuuu	cuuuu	1.949	0.0256
3140	chr4:73743708	uuuuu	uuuug	2.065	0.0195
Protein: CPEB2(Hs/Mm)
Sequence Position	Genomic Coordinate	Motif	K-mer	Z-score	P-value
15	chr4:73740583	chuuuuu	gaauuuu	1.918	0.0276
16	chr4:73740584	chuuuuu	aauuuuc	1.918	0.0276
38	chr4:73740606	chuuuuu	cuguuuu	2.245	0.0124
373	chr4:73740941	chuuuuu	cuaucuu	2.204	0.0138
386	chr4:73740954	chuuuuu	ccauuuu	2.378	0.0087
387	chr4:73740955	chuuuuu	cauuuua	2.398	0.00824
503	chr4:73741071	chuuuuu	cuaguuu	2.061	0.0197
504	chr4:73741072	chuuuuu	uaguuuu	2.061	0.0197
507	chr4:73741075	chuuuuu	uuuuguu	2.082	0.0187
512	chr4:73741080	chuuuuu	uuguuuu	2.143	0.0161
513	chr4:73741081	chuuuuu	uguuuug	2.061	0.0197
670	chr4:73741238	chuuuuu	caucuuu	2.806	0.00251
671	chr4:73741239	chuuuuu	aucuuuu	2.633	0.00423
672	chr4:73741240	chuuuuu	ucuuuuu	2.939	0.00165
673	chr4:73741241	chuuuuu	cuuuuua	3.031	0.00122
682	chr4:73741250	chuuuuu	aaauuuu	2.48	0.00657
683	chr4:73741251	chuuuuu	aauuuug	2.612	0.0045
860	chr4:73741428	chuuuuu	guauuuu	2.286	0.0111
861	chr4:73741429	chuuuuu	uauuuuu	2.531	0.00569
862	chr4:73741430	chuuuuu	auuuuug	2.388	0.00847
928	chr4:73741496	chuuuuu	gauuuuu	2.347	0.00946
929	chr4:73741497	chuuuuu	auuuuuc	2.173	0.0149
930	chr4:73741498	chuuuuu	uuuuucu	2.082	0.0187
1040	chr4:73741608	chuuuuu	cucuucu	1.765	0.0388
1061	chr4:73741629	chuuuuu	cuucuua	2.204	0.0138
1082	chr4:73741650	chuuuuu	cauuuua	1.796	0.0362
1123	chr4:73741691	chuuuuu	aaauuuu	1.796	0.0362
1124	chr4:73741692	chuuuuu	aauuuua	1.796	0.0362
1126	chr4:73741694	chuuuuu	uuuuauu	1.816	0.0347
1246	chr4:73741814	chuuuuu	aaauuuu	2.153	0.0157
1247	chr4:73741815	chuuuuu	aauuuua	2.153	0.0157
1266	chr4:73741834	chuuuuu	cuguuug	2.337	0.00972
1269	chr4:73741837	chuuuuu	uuuguuu	2.173	0.0149
1270	chr4:73741838	chuuuuu	uuguuuu	2.276	0.0114
1412	chr4:73741980	chuuuuu	cuuauuu	2.449	0.00716
1413	chr4:73741981	chuuuuu	uuauuuu	2.306	0.0106
1414	chr4:73741982	chuuuuu	uauuuug	2.286	0.0111
1449	chr4:73742017	chuuuuu	uacuuuu	2.612	0.0045
1450	chr4:73742018	chuuuuu	acuuuuu	2.959	0.00154
1451	chr4:73742019	chuuuuu	cuuuuuc	3.112	0.000929
1456	chr4:73742024	chuuuuu	ucauuuu	2.602	0.00463
1457	chr4:73742025	chuuuuu	cauuuua	3.071	0.00107
1459	chr4:73742027	chuuuuu	uuuuauu	2.602	0.00463
1460	chr4:73742028	chuuuuu	uuuauuu	2.602	0.00463
1470	chr4:73742038	chuuuuu	caauuug	2.867	0.00207
1479	chr4:73742047	chuuuuu	uuuguuu	2.673	0.00376
1480	chr4:73742048	chuuuuu	uuguuuu	2.806	0.00251
1481	chr4:73742049	chuuuuu	uguuuuu	3.02	0.00126
1482	chr4:73742050	chuuuuu	guuuuua	2.796	0.00259
1483	chr4:73742051	chuuuuu	uuuuuau	2.653	0.00399
1484	chr4:73742052	chuuuuu	uuuuauu	2.653	0.00399
1485	chr4:73742053	chuuuuu	uuuauuu	2.653	0.00399
1486	chr4:73742054	chuuuuu	uuauuuu	2.867	0.00207
1487	chr4:73742055	chuuuuu	uauuuuu	3.194	0.000702
1488	chr4:73742056	chuuuuu	auuuuuu	3.296	0.00049
1489	chr4:73742057	chuuuuu	uuuuuuu	3.337	0.000423
1490	chr4:73742058	chuuuuu	uuuuuuc	2.888	0.00194
1511	chr4:73742079	chuuuuu	caguuuu	3.133	0.000865
1512	chr4:73742080	chuuuuu	aguuuuu	2.949	0.00159
1513	chr4:73742081	chuuuuu	guuuuuu	3.245	0.000587
1514	chr4:73742082	chuuuuu	uuuuuuc	2.786	0.00267
1578	chr4:73742146	chuuuuu	aucuuuu	2.52	0.00587
1579	chr4:73742147	chuuuuu	ucuuuug	2.531	0.00569
1580	chr4:73742148	chuuuuu	cuuuugg	2.5	0.00621
1588	chr4:73742156	chuuuuu	cuuguuu	2.755	0.00293
1589	chr4:73742157	chuuuuu	uuguuuu	2.531	0.00569
1590	chr4:73742158	chuuuuu	uguuuuu	2.694	0.00353
1591	chr4:73742159	chuuuuu	guuuuuc	2.52	0.00587
1592	chr4:73742160	chuuuuu	uuuuucu	2.398	0.00824
1890	chr4:73742458	chuuuuu	uaauuuu	2.48	0.00657
1891	chr4:73742459	chuuuuu	aauuuuu	2.867	0.00207
1892	chr4:73742460	chuuuuu	auuuuua	2.561	0.00522
1902	chr4:73742470	chuuuuu	ccuucuu	2.745	0.00303
1903	chr4:73742471	chuuuuu	cuucuuu	2.918	0.00176
1906	chr4:73742474	chuuuuu	cuuuauu	2.918	0.00176
1925	chr4:73742493	chuuuuu	auguuuu	2.429	0.00757
2198	chr4:73742766	chuuuuu	cccuuuc	1.786	0.037
2199	chr4:73742767	chuuuuu	ccuuucu	1.969	0.0245
2200	chr4:73742768	chuuuuu	cuuucug	1.888	0.0295
3132	chr4:73743700	chuuuuu	cuuuguu	2.592	0.00477
3137	chr4:73743705	chuuuuu	uucuuuu	2.52	0.00587
3138	chr4:73743706	chuuuuu	ucuuuug	2.469	0.00677
3139	chr4:73743707	chuuuuu	cuuuugc	2.327	0.00998
Protein: CPEB4(Hs/Mm)
Sequence Position	Genomic Coordinate	Motif	K-mer	Z-score	P-value
16	chr4:73740584	uuuuuu	aauuuu	2.217	0.0133
17	chr4:73740585	uuuuuu	auuuuc	2.113	0.0173
38	chr4:73740606	uuuuuu	cuguuu	2.226	0.013
39	chr4:73740607	uuuuuu	uguuuu	2.191	0.0142
40	chr4:73740608	uuuuuu	guuuua	2.104	0.0177
387	chr4:73740955	uuuuuu	cauuuu	1.704	0.0442
459	chr4:73741027	uuuuuu	guauuu	1.843	0.0327
460	chr4:73741028	uuuuuu	uauuuu	1.991	0.0232
461	chr4:73741029	uuuuuu	auuuug	1.939	0.0263
462	chr4:73741030	uuuuuu	uuuugu	1.878	0.0302
505	chr4:73741073	uuuuuu	aguuuu	2.278	0.0114
506	chr4:73741074	uuuuuu	guuuug	2.278	0.0114
507	chr4:73741075	uuuuuu	uuuugu	2.191	0.0142
508	chr4:73741076	uuuuuu	uuuguu	2.191	0.0142
511	chr4:73741079	uuuuuu	guuguu	2.157	0.0155
512	chr4:73741080	uuuuuu	uuguuu	2.191	0.0142
513	chr4:73741081	uuuuuu	uguuuu	2.296	0.0108
514	chr4:73741082	uuuuuu	guuuug	2.278	0.0114
613	chr4:73741181	uuuuuu	guguuu	1.791	0.0366
614	chr4:73741182	uuuuuu	uguuuu	1.896	0.029
615	chr4:73741183	uuuuuu	guuuuc	1.843	0.0327
616	chr4:73741184	uuuuuu	uuuucu	1.826	0.0339
671	chr4:73741239	uuuuuu	aucuuu	2.574	0.00503
672	chr4:73741240	uuuuuu	ucuuuu	2.774	0.00277
673	chr4:73741241	uuuuuu	cuuuuu	3.113	0.000926
674	chr4:73741242	uuuuuu	uuuuua	2.661	0.0039
683	chr4:73741251	uuuuuu	aauuuu	2.748	0.003
684	chr4:73741252	uuuuuu	auuuug	2.687	0.0036
685	chr4:73741253	uuuuuu	uuuugu	2.6	0.00466
712	chr4:73741280	uuuuuu	aauuuu	1.939	0.0263
713	chr4:73741281	uuuuuu	auuuua	1.87	0.0307
714	chr4:73741282	uuuuuu	uuuuau	1.852	0.032
715	chr4:73741283	uuuuuu	uuuauu	1.852	0.032
860	chr4:73741428	uuuuuu	guauuu	2.287	0.0111
861	chr4:73741429	uuuuuu	uauuuu	2.478	0.00661
862	chr4:73741430	uuuuuu	auuuuu	2.713	0.00333
863	chr4:73741431	uuuuuu	uuuuug	2.417	0.00782
928	chr4:73741496	uuuuuu	gauuuu	2.27	0.0116
929	chr4:73741497	uuuuuu	auuuuu	2.53	0.0057
930	chr4:73741498	uuuuuu	uuuuuc	2.2	0.0139
931	chr4:73741499	uuuuuu	uuuucu	2.148	0.0159
1051	chr4:73741619	uuuuuu	auuucu	1.774	0.038
1052	chr4:73741620	uuuuuu	uuucuu	1.8	0.0359
1061	chr4:73741629	uuuuuu	cuucuu	2.374	0.0088
1082	chr4:73741650	uuuuuu	cauuuu	1.87	0.0307
1083	chr4:73741651	uuuuuu	auuuua	1.661	0.0484
1124	chr4:73741692	uuuuuu	aauuuu	1.939	0.0263
1125	chr4:73741693	uuuuuu	auuuua	1.87	0.0307
1126	chr4:73741694	uuuuuu	uuuuau	1.852	0.032
1127	chr4:73741695	uuuuuu	uuuauu	1.852	0.032
1247	chr4:73741815	uuuuuu	aauuuu	2.374	0.0088
1248	chr4:73741816	uuuuuu	auuuua	2.261	0.0119
1266	chr4:73741834	uuuuuu	cuguuu	2.383	0.00859
1268	chr4:73741836	uuuuuu	guuugu	2.2	0.0139
1269	chr4:73741837	uuuuuu	uuuguu	2.235	0.0127
1270	chr4:73741838	uuuuuu	uuguuu	2.235	0.0127
1271	chr4:73741839	uuuuuu	uguuuu	2.348	0.00944
1272	chr4:73741840	uuuuuu	guuuuc	2.261	0.0119
1412	chr4:73741980	uuuuuu	cuuauu	2.052	0.0201
1413	chr4:73741981	uuuuuu	uuauuu	1.913	0.0279
1414	chr4:73741982	uuuuuu	uauuuu	2.061	0.0197
1415	chr4:73741983	uuuuuu	auuuug	1.991	0.0232
1450	chr4:73742018	uuuuuu	acuuuu	2.8	0.00256
1451	chr4:73742019	uuuuuu	cuuuuu	3.209	0.000666
1452	chr4:73742020	uuuuuu	uuuuuc	2.713	0.00333
1457	chr4:73742025	uuuuuu	cauuuu	3.113	0.000926
1458	chr4:73742026	uuuuuu	auuuua	2.809	0.00248
1459	chr4:73742027	uuuuuu	uuuuau	2.783	0.00269
1460	chr4:73742028	uuuuuu	uuuauu	2.783	0.00269
1461	chr4:73742029	uuuuuu	uuauuu	2.783	0.00269
1478	chr4:73742046	uuuuuu	auuugu	2.748	0.003
1479	chr4:73742047	uuuuuu	uuuguu	2.783	0.00269
1480	chr4:73742048	uuuuuu	uuguuu	2.783	0.00269
1481	chr4:73742049	uuuuuu	uguuuu	2.913	0.00179
1482	chr4:73742050	uuuuuu	guuuuu	3.426	0.000306
1483	chr4:73742051	uuuuuu	uuuuua	2.835	0.00229
1484	chr4:73742052	uuuuuu	uuuuau	2.774	0.00277
1485	chr4:73742053	uuuuuu	uuuauu	2.774	0.00277
1486	chr4:73742054	uuuuuu	uuauuu	2.774	0.00277
1487	chr4:73742055	uuuuuu	uauuuu	2.965	0.00151
1488	chr4:73742056	uuuuuu	auuuuu	3.452	0.000278
1489	chr4:73742057	uuuuuu	uuuuuu	3.496	0.000236
1490	chr4:73742058	uuuuuu	uuuuuu	3.496	0.000236
1491	chr4:73742059	uuuuuu	uuuuuc	2.87	0.00205
1512	chr4:73742080	uuuuuu	aguuuu	2.887	0.00194
1513	chr4:73742081	uuuuuu	guuuuu	3.435	0.000296
1514	chr4:73742082	uuuuuu	uuuuuu	3.417	0.000317
1515	chr4:73742083	uuuuuu	uuuuuc	2.748	0.003
1578	chr4:73742146	uuuuuu	aucuuu	2.522	0.00583
1579	chr4:73742147	uuuuuu	ucuuuu	2.739	0.00308
1580	chr4:73742148	uuuuuu	cuuuug	2.809	0.00248
1588	chr4:73742156	uuuuuu	cuuguu	2.713	0.00333
1589	chr4:73742157	uuuuuu	uuguuu	2.557	0.00528
1590	chr4:73742158	uuuuuu	uguuuu	2.678	0.0037
1591	chr4:73742159	uuuuuu	guuuuu	3	0.00135
1592	chr4:73742160	uuuuuu	uuuuuc	2.617	0.00444
1593	chr4:73742161	uuuuuu	uuuucu	2.557	0.00528
1614	chr4:73742182	uuuuuu	auauuu	2.487	0.00644
1637	chr4:73742205	uuuuuu	cguuuu	1.713	0.0434
1891	chr4:73742459	uuuuuu	aauuuu	2.652	0.004
1892	chr4:73742460	uuuuuu	auuuuu	2.913	0.00179
1893	chr4:73742461	uuuuuu	uuuuua	2.557	0.00528
1903	chr4:73742471	uuuuuu	cuucuu	2.696	0.00351
1904	chr4:73742472	uuuuuu	uucuuu	2.522	0.00583
1906	chr4:73742474	uuuuuu	cuuuau	2.696	0.00351
1907	chr4:73742475	uuuuuu	uuuauu	2.522	0.00583
1925	chr4:73742493	uuuuuu	auguuu	2.2	0.0139
1926	chr4:73742494	uuuuuu	uguuuu	2.348	0.00944
1927	chr4:73742495	uuuuuu	guuuua	2.261	0.0119
3132	chr4:73743700	uuuuuu	cuuugu	2.461	0.00693
3133	chr4:73743701	uuuuuu	uuuguu	2.296	0.0108
3136	chr4:73743704	uuuuuu	guucuu	2.287	0.0111
3137	chr4:73743705	uuuuuu	uucuuu	2.322	0.0101
3138	chr4:73743706	uuuuuu	ucuuuu	2.504	0.00614
3139	chr4:73743707	uuuuuu	cuuuug	2.557	0.00528
Protein: DAZ3(Hs/Mm)
Sequence Position	Genomic Coordinate	Motif	K-mer	Z-score	P-value
17	chr4:73740585	uuguuu	auuuuc	2.115	0.0172
38	chr4:73740606	uuguuu	cuguuu	2.51	0.00604
39	chr4:73740607	aguuuu	uguuuu	2.506	0.00611
40	chr4:73740608	uuguuu	guuuua	2.115	0.0172
136	chr4:73740704	acguuu	acauuc	2.237	0.0126
184	chr4:73740752	uuguuu	uuguug	2.221	0.0132
185	chr4:73740753	aguuuu	uguuga	1.79	0.0367
192	chr4:73740760	uuguuu	cugauu	1.663	0.0482
259	chr4:73740827	acguuu	acauuu	1.95	0.0256
459	chr4:73741027	uuguuu	guauuu	1.846	0.0324
460	chr4:73741028	uuguuu	uauuuu	1.702	0.0444
461	chr4:73741029	uuguuu	auuuug	1.702	0.0444
462	chr4:73741030	uuguuu	uuuugu	1.885	0.0297
487	chr4:73741055	uuguuu	augcuu	2.529	0.00572
504	chr4:73741072	uuguuu	uaguuu	2.731	0.00316
505	chr4:73741073	aguuuu	aguuuu	2.802	0.00254
506	chr4:73741074	uuguuu	guuuug	2.548	0.00542
507	chr4:73741075	uuguuu	uuuugu	2.548	0.00542
508	chr4:73741076	uuguuu	uuuguu	2.548	0.00542
509	chr4:73741077	uuguuu	uuguug	2.894	0.0019
510	chr4:73741078	aguuuu	uguugu	2.383	0.00859
512	chr4:73741080	uuguuu	uuguuu	3.183	0.000729
513	chr4:73741081	aguuuu	uguuuu	2.765	0.00285
514	chr4:73741082	uuguuu	guuuug	2.548	0.00542
613	chr4:73741181	uuguuu	guguuu	2.346	0.00949
614	chr4:73741182	aguuuu	uguuuu	2.395	0.00831
615	chr4:73741183	uuguuu	guuuuc	1.952	0.0255
616	chr4:73741184	uuguuu	uuuucu	1.952	0.0255
632	chr4:73741200	acguuu	aaguug	1.663	0.0482
633	chr4:73741201	aguuuu	aguugu	2.16	0.0154
671	chr4:73741239	uuguuu	aucuuu	2.5	0.00621
672	chr4:73741240	uuguuu	ucuuuu	2.26	0.0119
673	chr4:73741241	uuguuu	cuuuuu	2.654	0.00398
674	chr4:73741242	uuguuu	uuuuua	2.462	0.00691
684	chr4:73741252	uuguuu	auuuug	2.26	0.0119
685	chr4:73741253	uuguuu	uuuugu	2.26	0.0119
713	chr4:73741281	uuguuu	auuuua	1.721	0.0426
714	chr4:73741282	uuguuu	uuuuau	1.721	0.0426
715	chr4:73741283	uuguuu	uuuauu	1.721	0.0426
764	chr4:73741332	acguuu	gcauuu	1.913	0.0279
839	chr4:73741407	uuguuu	uugcuu	2.327	0.00998
844	chr4:73741412	acguuu	ucauuu	2.125	0.0168
860	chr4:73741428	uuguuu	guauuu	2.529	0.00572
861	chr4:73741429	uuguuu	uauuuu	2.279	0.0113
862	chr4:73741430	uuguuu	auuuuu	2.683	0.00365
863	chr4:73741431	uuguuu	uuuuug	2.481	0.00655
872	chr4:73741440	uuguuu	gugugu	2.202	0.0138
874	chr4:73741442	uuguuu	gugugu	2.202	0.0138
929	chr4:73741497	uuguuu	auuuuu	2.221	0.0132
930	chr4:73741498	uuguuu	uuuuuc	2.24	0.0125
931	chr4:73741499	uuguuu	uuuucu	2.077	0.0189
955	chr4:73741523	uuguuu	gugcuu	1.702	0.0444
970	chr4:73741538	acguuu	auguua	1.663	0.0482
993	chr4:73741561	acguuu	ucgauu	2.15	0.0158
1069	chr4:73741637	acguuu	accuug	2.087	0.0184
1081	chr4:73741649	acguuu	gcauuu	2.15	0.0158
1125	chr4:73741693	uuguuu	auuuua	1.721	0.0426
1126	chr4:73741694	uuguuu	uuuuau	1.721	0.0426
1127	chr4:73741695	uuguuu	uuuauu	1.721	0.0426
1248	chr4:73741816	uuguuu	auuuua	2.635	0.00421
1260	chr4:73741828	uuguuu	uugauu	2.808	0.00249
1266	chr4:73741834	uuguuu	cuguuu	3.24	0.000598
1267	chr4:73741835	aguuuu	uguuug	3.358	0.000393
1269	chr4:73741837	uuguuu	uuuguu	2.635	0.00421
1270	chr4:73741838	uuguuu	uuguuu	3.356	0.000395
1271	chr4:73741839	aguuuu	uguuuu	3.457	0.000273
1272	chr4:73741840	uuguuu	guuuuc	2.635	0.00421
1290	chr4:73741858	acguuu	aaguua	2.687	0.0036
1291	chr4:73741859	aguuuu	aguuag	3.259	0.000559
1298	chr4:73741866	acguuu	acuuuc	2.337	0.00972
1347	chr4:73741915	aguuuu	aguuca	2	0.0227
1366	chr4:73741934	aguuuu	uguuuc	2.148	0.0159
1413	chr4:73741981	uuguuu	uuauuu	2.038	0.0208
1414	chr4:73741982	uuguuu	uauuuu	1.788	0.0369
1415	chr4:73741983	uuguuu	auuuug	1.788	0.0369
1450	chr4:73742018	acguuu	acuuuu	2.25	0.0122
1451	chr4:73742019	uuguuu	cuuuuu	2.779	0.00273
1452	chr4:73742020	uuguuu	uuuuuc	2.538	0.00557
1456	chr4:73742024	acguuu	ucauuu	2.587	0.00484
1458	chr4:73742026	uuguuu	auuuua	2.683	0.00365
1459	chr4:73742027	uuguuu	uuuuau	2.683	0.00365
1460	chr4:73742028	uuguuu	uuuauu	2.683	0.00365
1461	chr4:73742029	uuguuu	uuauuu	3.183	0.000729
1479	chr4:73742047	uuguuu	uuuguu	2.798	0.00257
1480	chr4:73742048	uuguuu	uuguuu	3.663	0.000125
1481	chr4:73742049	aguuuu	uguuuu	2.951	0.00158
1482	chr4:73742050	uuguuu	guuuuu	3.365	0.000383
1483	chr4:73742051	uuguuu	uuuuua	3.01	0.00131
1484	chr4:73742052	uuguuu	uuuuau	2.798	0.00257
1485	chr4:73742053	uuguuu	uuuauu	2.798	0.00257
1486	chr4:73742054	uuguuu	uuauuu	3.288	0.000505
1487	chr4:73742055	uuguuu	uauuuu	2.788	0.00265
1488	chr4:73742056	uuguuu	auuuuu	3.375	0.000369
1489	chr4:73742057	uuguuu	uuuuuu	3.596	0.000162
1490	chr4:73742058	uuguuu	uuuuuu	3.596	0.000162
1491	chr4:73742059	uuguuu	uuuuuc	3.029	0.00123
1511	chr4:73742079	uuguuu	caguuu	2.663	0.00387
1512	chr4:73742080	aguuuu	aguuuu	2.926	0.00172
1513	chr4:73742081	uuguuu	guuuuu	3.24	0.000598
1514	chr4:73742082	uuguuu	uuuuuu	3.394	0.000344
1515	chr4:73742083	uuguuu	uuuuuc	2.788	0.00265
1578	chr4:73742146	uuguuu	aucuuu	2.865	0.00209
1579	chr4:73742147	uuguuu	ucuuuu	2.606	0.00458
1580	chr4:73742148	uuguuu	cuuuug	2.606	0.00458
1589	chr4:73742157	uuguuu	uuguuu	3.327	0.000439
1590	chr4:73742158	uuguuu	uguuuu	2.625	0.00433
1591	chr4:73742159	uuguuu	guuuuu	3.115	0.00092
1592	chr4:73742160	uuguuu	uuuuuc	2.837	0.00228
1593	chr4:73742161	uuguuu	uuuucu	2.625	0.00433
1614	chr4:73742182	uuguuu	auauuu	2.875	0.00202
1628	chr4:73742196	acguuu	aaguua	2.187	0.0144
1629	chr4:73742197	aguuuu	aguuau	2.728	0.00319
1636	chr4:73742204	acguuu	ucguuu	3.3	0.000483
1637	chr4:73742205	aguuuu	cguuuu	2.988	0.0014
1638	chr4:73742206	uuguuu	guuuua	1.721	0.0426
1660	chr4:73742228	acguuu	aaguug	2.187	0.0144
1661	chr4:73742229	aguuuu	aguuga	2.333	0.00982
1852	chr4:73742420	acguuu	acgugu	2.612	0.0045
1855	chr4:73742423	aguuuu	uguugc	1.901	0.0287
1861	chr4:73742429	acguuu	agguuc	2.312	0.0104
1862	chr4:73742430	aguuuu	gguuca	1.79	0.0367
1878	chr4:73742446	uuguuu	cugauu	2.231	0.0128
1882	chr4:73742450	uuguuu	uugugu	2.548	0.00542
1892	chr4:73742460	uuguuu	auuuuu	2.827	0.00235
1893	chr4:73742461	uuguuu	uuuuua	2.577	0.00498
1904	chr4:73742472	uuguuu	uucuuu	3	0.00135
1907	chr4:73742475	uuguuu	uuuauu	2.538	0.00557
1925	chr4:73742493	uuguuu	auguuu	2.923	0.00173
1926	chr4:73742494	aguuuu	uguuuu	2.506	0.00611
1927	chr4:73742495	uuguuu	guuuua	2.413	0.00791
2715	chr4:73743283	acguuu	accuuu	1.95	0.0256
2801	chr4:73743369	uuguuu	cugugu	1.663	0.0482
2927	chr4:73743495	uuguuu	auuuug	1.827	0.0338
2928	chr4:73743496	uuguuu	uuuugu	1.827	0.0338
2930	chr4:73743498	uuguuu	uugugu	1.923	0.0272
2932	chr4:73743500	uuguuu	gugucu	1.808	0.0353
3133	chr4:73743701	uuguuu	uuuguu	2.288	0.0111
3134	chr4:73743702	uuguuu	uuguuc	2.635	0.00421
3135	chr4:73743703	aguuuu	uguucu	2.025	0.0214
3137	chr4:73743705	uuguuu	uucuuu	2.692	0.00355
3138	chr4:73743706	uuguuu	ucuuuu	2.308	0.0105
3139	chr4:73743707	uuguuu	cuuuug	2.308	0.0105
Protein: DAZAP1(Hs/Mm)
Sequence Position	Genomic Coordinate	Motif	K-mer	Z-score	P-value
42	chr4:73740610	uauauag	uuuacag	1.986	0.0235
48	chr4:73740616	uauauag	gaaauau	2.014	0.022
50	chr4:73740618	uauauag	aauauua	1.806	0.0355
107	chr4:73740675	uauauag	gauauau	2.528	0.00574
109	chr4:73740677	uauauag	uauauug	2.389	0.00845
131	chr4:73740699	uauauag	aauuuac	2.389	0.00845
150	chr4:73740718	uauauag	auuagag	1.847	0.0324
165	chr4:73740733	uauauag	gacauau	1.944	0.0259
167	chr4:73740735	uauauag	cauaugu	2.042	0.0206
322	chr4:73740890	uauauag	cagauaa	2.056	0.0199
324	chr4:73740892	uauauag	gauaaaa	2.056	0.0199
332	chr4:73740900	uauauag	uauuuac	1.931	0.0267
472	chr4:73741040	uauauag	aauagag	2.097	0.018
496	chr4:73741064	uauauag	aauacau	1.778	0.0377
577	chr4:73741145	uagkwwr	uugguag	2.358	0.00919
581	chr4:73741149	uagkwwr	uagcaag	2.254	0.0121
1255	chr4:73741823	uagkwwr	uagauuu	2.179	0.0147
1277	chr4:73741845	uauauag	cauauau	2.792	0.00262
1279	chr4:73741847	uauauag	uauauau	2.861	0.00211
1281	chr4:73741849	uauauag	uauaucu	2.347	0.00946
1289	chr4:73741857	uagkwwr	uaaguua	1.657	0.0488
1290	chr4:73741858	uagkwwr	aaguuag	1.672	0.0473
1544	chr4:73742112	uauauag	cauauga	2.181	0.0146
1552	chr4:73742120	uauauag	cacauau	2.069	0.0193
1554	chr4:73742122	uauauag	cauauuc	2.181	0.0146
1575	chr4:73742143	uauauag	aauaucu	1.708	0.0438
1608	chr4:73742176	uauauag	aaaauaa	1.819	0.0345
1613	chr4:73742181	uauauag	aauauuu	1.806	0.0355
1632	chr4:73742200	uagkwwr	uaugucg	2.269	0.0116
1642	chr4:73742210	uagkwwr	uagauuc	2.03	0.0212
1703	chr4:73742271	uauauag	gauaaau	1.958	0.0251
1716	chr4:73742284	uauauag	aaucuac	2.417	0.00782
1730	chr4:73742298	uauauag	gagauac	2.319	0.0102
1732	chr4:73742300	uauauag	gauacag	2.375	0.00877
1737	chr4:73742305	uauauag	aguauga	2.153	0.0157
1740	chr4:73742308	uauauag	augauag	2.181	0.0146
1755	chr4:73742323	uagkwwr	uagucaa	1.925	0.0271
1895	chr4:73742463	uauauag	uuuaaag	1.847	0.0324
1907	chr4:73742475	uauauag	uuuauua	2.111	0.0174
1913	chr4:73742481	uauauag	aauuuaa	2.528	0.00574
1915	chr4:73742483	uauauag	uuuaaag	2.347	0.00946
1931	chr4:73742499	uauauag	uagauac	2.569	0.0051
1933	chr4:73742501	uauauag	gauacag	2.597	0.0047
1950	chr4:73742518	uauauag	cacauag	2.417	0.00782
1954	chr4:73742522	uagkwwr	uagguuu	2.433	0.00749
1971	chr4:73742539	uauauag	cauacag	2.333	0.00982
1977	chr4:73742545	uauauag	gagauaa	2.847	0.00221
1996	chr4:73742564	uagkwwr	uagggua	2.179	0.0147
1999	chr4:73742567	uauauag	gguauau	3.028	0.00123
2001	chr4:73742569	uauauag	uauauau	3.556	0.000188
2003	chr4:73742571	uauauag	uauauga	3.278	0.000523
2025	chr4:73742593	uauauag	ucuauau	3.333	0.00043
2027	chr4:73742595	uauauag	uauaucu	2.736	0.00311
2035	chr4:73742603	uauauag	aauauua	2.569	0.0051
2038	chr4:73742606	uauauag	auuauga	2.153	0.0157
2372	chr4:73742940	uagkwwr	ugggcag	2.045	0.0204
2379	chr4:73742947	uagkwwr	uaaggag	2.493	0.00633
2396	chr4:73742964	uagkwwr	uggcuag	2.358	0.00919
2400	chr4:73742968	uagkwwr	uaggagc	2.119	0.017
2740	chr4:73743308	uauauag	uaaauac	2.514	0.00597
2742	chr4:73743310	uauauag	aauacac	2.514	0.00597
2752	chr4:73743320	uagkwwr	uaggcac	2.493	0.00633
2763	chr4:73743331	uauauag	uaucuag	2.444	0.00726
2767	chr4:73743335	uagkwwr	uagcuca	1.806	0.0355
2896	chr4:73743464	uagkwwr	uaucuag	1.955	0.0253
2900	chr4:73743468	uagkwwr	uagcuaa	2.299	0.0108
2905	chr4:73743473	uauauag	aaucuag	1.792	0.0366
2909	chr4:73743477	uagkwwr	uaguggg	1.851	0.0321
3057	chr4:73743625	uauauag	cagauaa	1.653	0.0492
3067	chr4:73743635	uauauag	aauaaaa	1.722	0.0425
Protein: EIF4G2(Hs/Mm)
Sequence Position	Genomic Coordinate	Motif	K-mer	Z-score	P-value
570	chr4:73741138	gguugc	gcuugc	2.325	0.01
1832	chr4:73742400	gguugc	gguagu	2.156	0.0155
1855	chr4:73742423	gguugc	uguugc	1.714	0.0433
2224	chr4:73742792	gcgag	gccag	1.813	0.0349
2241	chr4:73742809	gcgag	gcggg	2.28	0.0113
2244	chr4:73742812	gcgag	gggag	2.514	0.00597
2256	chr4:73742824	gcgag	gggag	2.28	0.0113
2269	chr4:73742837	gcgag	gcggg	1.813	0.0349
2293	chr4:73742861	gguugc	gcuugc	2.623	0.00436
2297	chr4:73742865	gcgag	gcggg	1.813	0.0349
2301	chr4:73742869	gcgag	gccag	1.813	0.0349
2307	chr4:73742875	gcgag	gcuag	1.813	0.0349
2310	chr4:73742878	gguugc	aguucc	1.766	0.0387
2317	chr4:73742885	gguugc	gguggg	1.792	0.0366
2524	chr4:73743092	cgccg	cgcca	2.067	0.0194
2537	chr4:73743105	cgccg	caccg	2.067	0.0194
2540	chr4:73743108	cgccg	cgccu	2.067	0.0194
3093	chr4:73743661	gguugc	aguggc	2.221	0.0132
Protein: ELAVL4(Hs/Mm)
Sequence Position	Genomic Coordinate	Motif	K-mer	Z-score	P-value
10	chr4:73740578	uuauu	uuagu	1.716	0.0431
17	chr4:73740585	uuauu	auuuu	1.927	0.027
18	chr4:73740586	uuauu	uuuuc	1.954	0.0254
21	chr4:73740589	uuauu	ucauu	2.046	0.0204
39	chr4:73740607	uuauu	uguuu	1.991	0.0232
40	chr4:73740608	uuauu	guuuu	1.991	0.0232
41	chr4:73740609	uuauu	uuuua	2.018	0.0218
51	chr4:73740619	uuauu	auauu	2.046	0.0204
54	chr4:73740622	uuauu	uuaau	2.009	0.0223
55	chr4:73740623	uuauu	uaauu	2.046	0.0204
122	chr4:73740690	uaauu	uaauu	1.77	0.0384
184	chr4:73740752	uuauu	uuguu	1.706	0.044
278	chr4:73740846	uaauu	gaauu	1.77	0.0384
459	chr4:73741027	uuauu	guauu	1.853	0.0319
460	chr4:73741028	uuauu	uauuu	1.761	0.0391
461	chr4:73741029	uuauu	auuuu	1.761	0.0391
462	chr4:73741030	uuauu	uuuug	1.789	0.0368
506	chr4:73741074	uuauu	guuuu	2.193	0.0142
507	chr4:73741075	uuauu	uuuug	2.22	0.0132
509	chr4:73741077	uuauu	uuguu	2.56	0.00523
512	chr4:73741080	uuauu	uuguu	2.56	0.00523
513	chr4:73741081	uuauu	uguuu	2.193	0.0142
514	chr4:73741082	uuauu	guuuu	2.193	0.0142
515	chr4:73741083	uuauu	uuuug	2.22	0.0132
672	chr4:73741240	uuauu	ucuuu	2.183	0.0145
673	chr4:73741241	uuauu	cuuuu	2.183	0.0145
674	chr4:73741242	uuauu	uuuuu	2.569	0.0051
675	chr4:73741243	uuauu	uuuua	2.211	0.0135
684	chr4:73741252	uuauu	auuuu	2.183	0.0145
685	chr4:73741253	uuauu	uuuug	2.211	0.0135
713	chr4:73741281	uuauu	auuuu	2.165	0.0152
714	chr4:73741282	uuauu	uuuua	2.183	0.0145
716	chr4:73741284	uuauu	uuauu	2.651	0.00401
736	chr4:73741304	uuauu	uuacu	2.257	0.012
813	chr4:73741381	uaauu	caauu	1.77	0.0384
832	chr4:73741400	uaauu	ucauu	2.434	0.00747
836	chr4:73741404	uaauu	ucauu	2.549	0.0054
844	chr4:73741412	uuauu	ucauu	2.44	0.00734
849	chr4:73741417	uaauu	uaacu	2.434	0.00747
860	chr4:73741428	uuauu	guauu	2.413	0.00791
861	chr4:73741429	uaauu	uauuu	2.434	0.00747
862	chr4:73741430	uuauu	auuuu	2.202	0.0138
863	chr4:73741431	uuauu	uuuuu	2.633	0.00423
864	chr4:73741432	uuauu	uuuug	2.229	0.0129
929	chr4:73741497	uuauu	auuuu	1.881	0.03
930	chr4:73741498	uuauu	uuuuu	2.257	0.012
931	chr4:73741499	uuauu	uuuuc	1.899	0.0288
1053	chr4:73741621	uuauu	uucuu	1.752	0.0399
1062	chr4:73741630	uuauu	uucuu	2.294	0.0109
1083	chr4:73741651	uuauu	auuuu	1.752	0.0399
1084	chr4:73741652	uuauu	uuuua	1.78	0.0375
1087	chr4:73741655	uaauu	uaaau	1.77	0.0384
1088	chr4:73741656	uaauu	aaauu	1.77	0.0384
1092	chr4:73741660	uaauu	ucauu	1.77	0.0384
1113	chr4:73741681	uuauu	uuagu	2.376	0.00875
1125	chr4:73741693	uuauu	auuuu	2.165	0.0152
1126	chr4:73741694	uuauu	uuuua	2.183	0.0145
1128	chr4:73741696	uuauu	uuauu	2.651	0.00401
1248	chr4:73741816	uuauu	auuuu	2.138	0.0163
1249	chr4:73741817	uuauu	uuuua	2.165	0.0152
1251	chr4:73741819	uuauu	uuagu	2.248	0.0123
1261	chr4:73741829	uuauu	ugauu	2.284	0.0112
1267	chr4:73741835	uuauu	uguuu	2.138	0.0163
1270	chr4:73741838	uuauu	uuguu	2.44	0.00734
1271	chr4:73741839	uuauu	uguuu	2.138	0.0163
1272	chr4:73741840	uuauu	guuuu	2.138	0.0163
1273	chr4:73741841	uuauu	uuuuc	2.165	0.0152
1413	chr4:73741981	uuauu	uuauu	2.431	0.00753
1414	chr4:73741982	uuauu	uauuu	1.963	0.0248
1415	chr4:73741983	uuauu	auuuu	1.963	0.0248
1416	chr4:73741984	uuauu	uuuug	1.991	0.0232
1445	chr4:73742013	uaauu	aaauu	2.549	0.0054
1448	chr4:73742016	uuauu	uuacu	2.624	0.00435
1449	chr4:73742017	uaauu	uacuu	2.549	0.0054
1451	chr4:73742019	uuauu	cuuuu	2.514	0.00597
1452	chr4:73742020	uuauu	uuuuu	3.101	0.000964
1453	chr4:73742021	uuauu	uuuuc	2.541	0.00553
1456	chr4:73742024	uuauu	ucauu	2.725	0.00322
1458	chr4:73742026	uuauu	auuuu	2.624	0.00435
1459	chr4:73742027	uuauu	uuuua	2.651	0.00401
1461	chr4:73742029	uuauu	uuauu	3.532	0.000206
1462	chr4:73742030	uuauu	uauuu	2.688	0.00359
1470	chr4:73742038	uaauu	caauu	2.628	0.00429
1480	chr4:73742048	uuauu	uuguu	3.193	0.000704
1481	chr4:73742049	uuauu	uguuu	2.716	0.0033
1482	chr4:73742050	uuauu	guuuu	2.716	0.0033
1483	chr4:73742051	uuauu	uuuuu	3.45	0.00028
1484	chr4:73742052	uuauu	uuuua	2.743	0.00304
1486	chr4:73742054	uuauu	uuauu	3.578	0.000173
1487	chr4:73742055	uuauu	uauuu	2.661	0.0039
1488	chr4:73742056	uuauu	auuuu	2.661	0.0039
1489	chr4:73742057	uuauu	uuuuu	3.404	0.000332
1490	chr4:73742058	uuauu	uuuuu	3.413	0.000321
1491	chr4:73742059	uuauu	uuuuu	3.413	0.000321
1492	chr4:73742060	uuauu	uuuuc	2.706	0.00341
1513	chr4:73742081	uuauu	guuuu	2.56	0.00523
1514	chr4:73742082	uuauu	uuuuu	3.275	0.000528
1515	chr4:73742083	uuauu	uuuuu	3.202	0.000682
1516	chr4:73742084	uuauu	uuuuc	2.44	0.00734
1579	chr4:73742147	uuauu	ucuuu	2.358	0.00919
1580	chr4:73742148	uuauu	cuuuu	2.358	0.00919
1581	chr4:73742149	uuauu	uuuug	2.358	0.00919
1589	chr4:73742157	uuauu	uuguu	2.743	0.00304
1590	chr4:73742158	uuauu	uguuu	2.358	0.00919
1591	chr4:73742159	uuauu	guuuu	2.358	0.00919
1592	chr4:73742160	uuauu	uuuuu	2.881	0.00198
1593	chr4:73742161	uuauu	uuuuc	2.385	0.00854
1614	chr4:73742182	uuauu	auauu	2.532	0.00567
1615	chr4:73742183	uuauu	uauuu	2.284	0.0112
1631	chr4:73742199	uuauu	uuaug	1.963	0.0248
1638	chr4:73742206	uuauu	guuuu	1.817	0.0346
1639	chr4:73742207	uuauu	uuuua	1.844	0.0326
1698	chr4:73742266	uaauu	aaauu	2.212	0.0135
1705	chr4:73742273	uaauu	uaaau	2.212	0.0135
1706	chr4:73742274	uaauu	aaauu	2.212	0.0135
1715	chr4:73742283	uaauu	uaauc	2.212	0.0135
1770	chr4:73742338	uaauu	uaagu	1.77	0.0384
1775	chr4:73742343	uaauu	ugauu	1.77	0.0384
1779	chr4:73742347	uaauu	uaauc	1.77	0.0384
1872	chr4:73742440	uaauu	uaagu	2.655	0.00397
1879	chr4:73742447	uaauu	ugauu	2.655	0.00397
1887	chr4:73742455	uaauu	uaaua	3.212	0.000659
1890	chr4:73742458	uaauu	uaauu	3.876	5.31e-05
1892	chr4:73742460	uuauu	auuuu	2.56	0.00523
1893	chr4:73742461	uuauu	uuuuu	3.193	0.000704
1894	chr4:73742462	uuauu	uuuua	2.587	0.00484
1904	chr4:73742472	uuauu	uucuu	2.936	0.00166
1905	chr4:73742473	uuauu	ucuuu	2.56	0.00523
1908	chr4:73742476	uuauu	uuauu	3.275	0.000528
1911	chr4:73742479	uuauu	uuaau	2.679	0.00369
1912	chr4:73742480	uaauu	uaauu	3.54	0.0002
1926	chr4:73742494	uuauu	uguuu	2.422	0.00772
1927	chr4:73742495	uuauu	guuuu	2.422	0.00772
1928	chr4:73742496	uuauu	uuuua	2.45	0.00714
3134	chr4:73743702	uuauu	uuguu	2.495	0.0063
3137	chr4:73743705	uuauu	uucuu	2.578	0.00497
3138	chr4:73743706	uuauu	ucuuu	2.22	0.0132
3139	chr4:73743707	uuauu	cuuuu	2.22	0.0132
3140	chr4:73743708	uuauu	uuuug	2.248	0.0123
Protein: ENOX1(Hs/Mm)
Sequence Position	Genomic Coordinate	Motif	K-mer	Z-score	P-value
1005	chr4:73741573	hrkacag	caggcag	2.188	0.0143
1016	chr4:73741584	hrkacag	uagagag	2.078	0.0189
1020	chr4:73741588	hrkacag	gagccag	1.938	0.0263
1397	chr4:73741965	hrkacag	caaacaa	1.906	0.0283
1404	chr4:73741972	hrkacag	caaacag	2.313	0.0104
1686	chr4:73742254	hrkacag	uucacag	1.828	0.0338
1688	chr4:73742256	hrkacag	cacagag	1.828	0.0338
1690	chr4:73742258	hrkacag	cagagag	2.125	0.0168
1933	chr4:73742501	hrkacag	gauacag	2.688	0.00359
1948	chr4:73742516	hrkacag	aacacau	2.984	0.00142
1950	chr4:73742518	hrkacag	cacauag	3.187	0.000719
1971	chr4:73742539	hrkacag	cauacag	3.359	0.000391
2067	chr4:73742635	hrkacag	cauucag	2.563	0.00519
2081	chr4:73742649	hrkacag	gugacag	2.969	0.00149
2101	chr4:73742669	hrkacag	cucacag	2.078	0.0189
2601	chr4:73743169	hrkacag	cugacaa	1.719	0.0428
2620	chr4:73743188	hrkacag	ggcacag	3.219	0.000643
2625	chr4:73743193	hrkacag	aggacug	3.219	0.000643
2633	chr4:73743201	hrkacag	cagacag	3.656	0.000128
2953	chr4:73743521	hrkacag	aacacac	1.953	0.0254
3000	chr4:73743568	hrkacag	aaaacag	2.625	0.00433
Protein: ESRP1(Hs/Mm)
Sequence Position	Genomic Coordinate	Motif	K-mer	Z-score	P-value
2244	chr4:73742812	gggugg	gggagg	2.955	0.00156
2249	chr4:73742817	gggugg	gugugg	2.705	0.00342
2252	chr4:73742820	gggugg	uggagg	2.795	0.0026
2267	chr4:73742835	gggugg	aggcgg	2.693	0.00354
2316	chr4:73742884	gggugg	gggugg	2.261	0.0119
2698	chr4:73743266	gggugg	uggugg	2.352	0.00934
2860	chr4:73743428	gggugg	uggugg	2.352	0.00934
3048	chr4:73743616	gggugg	gggugg	2.67	0.00379
Protein: ESRP2(Hs/Mm)
Sequence Position	Genomic Coordinate	Motif	K-mer	Z-score	P-value
2191	chr4:73742759	ugggrad	ugggaac	2.408	0.00802
2242	chr4:73742810	ugggrad	cggggag	2.737	0.0031
2250	chr4:73742818	ugggrad	uguggag	2.816	0.00243
2270	chr4:73742838	ugggrad	cgggaac	2.395	0.00831
2277	chr4:73742845	ugggrad	cggggcu	2.224	0.0131
2659	chr4:73743227	ugggrad	augggau	1.934	0.0266
2660	chr4:73743228	ugggrad	ugggauc	1.908	0.0282
2670	chr4:73743238	ugggrad	uggguga	1.961	0.0249
2701	chr4:73743269	ugggrad	uggggac	3.066	0.00108
2709	chr4:73743277	ugggrad	uggagaa	2.934	0.00167
2834	chr4:73743402	ugggrad	uggggac	1.645	0.05
2863	chr4:73743431	ugggrad	uggggac	2.618	0.00442
2871	chr4:73743439	ugggrad	uggagaa	2.224	0.0131
2912	chr4:73743480	ugggrad	uggggau	3.092	0.000994
2918	chr4:73743486	ugggrad	uguggag	2.974	0.00147
2920	chr4:73743488	ugggrad	uggagaa	2.987	0.00141
2942	chr4:73743510	ugggrad	cagggau	1.684	0.0461
3106	chr4:73743674	ugggrad	uuggguu	1.974	0.0242
3124	chr4:73743692	ugggrad	uguggaa	1.684	0.0461
Protein: EWSR1(Hs/Mm)
Sequence Position	Genomic Coordinate	Motif	K-mer	Z-score	P-value
2241	chr4:73742809	gggggggg	gcggggag	2.761	0.00288
2242	chr4:73742810	gggggggg	cggggagg	2.761	0.00288
2244	chr4:73742812	gggggggg	gggaggug	3.028	0.00123
2253	chr4:73742821	gggggggg	ggagggag	2.761	0.00288
2256	chr4:73742824	gggggggg	gggagaaa	2.761	0.00288
2698	chr4:73743266	gggggggg	uggugggg	1.69	0.0455
2860	chr4:73743428	gggggggg	uggugggg	1.69	0.0455
3048	chr4:73743616	gggggggg	gggugggg	2.31	0.0104
3049	chr4:73743617	gggggggg	gguggggc	1.915	0.0277
Protein: FMR1(Hs/Mm)
Sequence Position	Genomic Coordinate	Motif	K-mer	Z-score	P-value
114	chr4:73740682	kgacarg	ugacagg	2.569	0.0051
2602	chr4:73743170	kgacarg	ugacaag	3.111	0.000932
2621	chr4:73743189	kgacarg	gcacagg	3.278	0.000523
2626	chr4:73743194	kgacarg	ggacugg	3.403	0.000333
2634	chr4:73743202	kgacarg	agacagc	2.208	0.0136
2866	chr4:73743434	kgacarg	ggacuug	1.75	0.0401
Protein: FUBP1(Hs/Mm)
Sequence Position	Genomic Coordinate	Motif	K-mer	Z-score	P-value
16	chr4:73740584	uauuu	aauuu	2.168	0.0151
18	chr4:73740586	uauuu	uuuuc	2.232	0.0128
39	chr4:73740607	uauuu	uguuu	2.608	0.00455
41	chr4:73740609	uauuu	uuuua	2.296	0.0108
52	chr4:73740620	uauuu	uauua	2.264	0.0118
55	chr4:73740623	uauuu	uaauu	2.184	0.0145
56	chr4:73740624	uauuu	aauuu	2.184	0.0145
111	chr4:73740679	uauuu	uauug	1.664	0.0481
169	chr4:73740737	uauuu	uaugu	1.768	0.0385
185	chr4:73740753	uauuu	uguug	1.824	0.0341
194	chr4:73740762	uauuu	gauuu	1.752	0.0399
221	chr4:73740789	uauguau	aaaguau	1.813	0.0349
243	chr4:73740811	uauuu	uguua	1.68	0.0465
260	chr4:73740828	uauuu	cauuu	1.72	0.0427
374	chr4:73740942	uauuu	uaucu	1.776	0.0379
387	chr4:73740955	uauuu	cauuu	1.696	0.0449
389	chr4:73740957	uauuu	uuuua	1.736	0.0413
460	chr4:73741028	uauuu	uauuu	2.328	0.00996
462	chr4:73741030	uauuu	uuuug	1.968	0.0245
504	chr4:73741072	uauuu	uaguu	2.2	0.0139
507	chr4:73741075	uauuu	uuuug	2.272	0.0115
510	chr4:73741078	uauuu	uguug	2.216	0.0133
513	chr4:73741081	uauuu	uguuu	2.568	0.00511
515	chr4:73741083	uauuu	uuuug	2.272	0.0115
614	chr4:73741182	uauuu	uguuu	2.2	0.0139
616	chr4:73741184	uauuu	uuuuc	1.904	0.0285
658	chr4:73741226	uauuu	uacuu	2.248	0.0123
672	chr4:73741240	uauuu	ucuuu	2.696	0.00351
674	chr4:73741242	uauuu	uuuuu	2.824	0.00237
675	chr4:73741243	uauuu	uuuua	2.4	0.0082
683	chr4:73741251	uauuu	aauuu	2.328	0.00996
685	chr4:73741253	uauuu	uuuug	2.392	0.00838
712	chr4:73741280	uauuu	aauuu	1.888	0.0295
714	chr4:73741282	uauuu	uuuua	1.952	0.0255
717	chr4:73741285	uauuu	uauuc	1.984	0.0236
725	chr4:73741293	uauuu	uaugu	1.888	0.0295
845	chr4:73741413	uauuu	cauuu	2.344	0.00954
857	chr4:73741425	uauguau	caaguau	2.613	0.00449
861	chr4:73741429	uauuu	uauuu	3	0.00135
863	chr4:73741431	uauuu	uuuuu	2.968	0.0015
864	chr4:73741432	uauuu	uuuug	2.48	0.00657
871	chr4:73741439	uauguau	cgugugu	2.613	0.00449
873	chr4:73741441	uauguau	ugugugu	2.813	0.00245
875	chr4:73741443	uauguau	uguguga	2.493	0.00633
928	chr4:73741496	uauuu	gauuu	2.056	0.0199
930	chr4:73741498	uauuu	uuuuu	2.44	0.00734
931	chr4:73741499	uauuu	uuuuc	2.192	0.0142
995	chr4:73741563	uauuu	gauuu	1.744	0.0406
1050	chr4:73741618	uauuu	gauuu	1.72	0.0427
1082	chr4:73741650	uauuu	cauuu	1.68	0.0465
1084	chr4:73741652	uauuu	uuuua	1.72	0.0427
1124	chr4:73741692	uauuu	aauuu	1.84	0.0329
1126	chr4:73741694	uauuu	uuuua	1.904	0.0285
1129	chr4:73741697	uauuu	uauua	1.936	0.0264
1247	chr4:73741815	uauuu	aauuu	2.344	0.00954
1249	chr4:73741817	uauuu	uuuua	2.432	0.00751
1257	chr4:73741825	uauuu	gauuu	2.36	0.00914
1265	chr4:73741833	uauguau	ucuguuu	3.373	0.000372
1267	chr4:73741835	uauuu	uguuu	2.88	0.00199
1269	chr4:73741837	uauguau	uuuguuu	3.373	0.000372
1271	chr4:73741839	uauuu	uguuu	2.88	0.00199
1273	chr4:73741841	uauuu	uuuuc	2.432	0.00751
1277	chr4:73741845	uauguau	cauauau	2.987	0.00141
1279	chr4:73741847	uauguau	uauauau	3.373	0.000372
1281	chr4:73741849	uauguau	uauaucu	2.853	0.00217
1283	chr4:73741851	uauguau	uaucugu	2.853	0.00217
1285	chr4:73741853	uauguau	ucuguaa	3.373	0.000372
1307	chr4:73741875	uauuu	aauuu	1.768	0.0385
1309	chr4:73741877	uauuu	uuuug	1.664	0.0481
1330	chr4:73741898	uauuu	uauuc	1.696	0.0449
1364	chr4:73741932	uauguau	aauguuu	2.253	0.0121
1366	chr4:73741934	uauuu	uguuu	1.84	0.0329
1368	chr4:73741936	uauguau	uuucuau	1.973	0.0242
1372	chr4:73741940	uauguau	uauguca	2.187	0.0144
1414	chr4:73741982	uauuu	uauuu	2.48	0.00657
1416	chr4:73741984	uauuu	uuuug	2.12	0.017
1449	chr4:73742017	uauuu	uacuu	2.44	0.00734
1452	chr4:73742020	uauuu	uuuuu	3	0.00135
1453	chr4:73742021	uauuu	uuuuc	2.512	0.006
1457	chr4:73742025	uauuu	cauuu	2.52	0.00587
1459	chr4:73742027	uauuu	uuuua	2.64	0.00415
1462	chr4:73742030	uauuu	uauuu	3.368	0.000379
1471	chr4:73742039	uauuu	aauuu	2.624	0.00435
1473	chr4:73742041	uauguau	uuuggau	2.6	0.00466
1477	chr4:73742045	uauuu	gauuu	2.624	0.00435
1479	chr4:73742047	uauguau	uuuguuu	2.8	0.00256
1481	chr4:73742049	uauuu	uguuu	3.288	0.000505
1483	chr4:73742051	uauuu	uuuuu	3.344	0.000413
1484	chr4:73742052	uauuu	uuuua	2.704	0.00343
1487	chr4:73742055	uauuu	uauuu	3.4	0.000337
1489	chr4:73742057	uauuu	uuuuu	3.328	0.000437
1490	chr4:73742058	uauuu	uuuuu	3.336	0.000425
1491	chr4:73742059	uauuu	uuuuu	3.336	0.000425
1492	chr4:73742060	uauuu	uuuuc	2.688	0.00359
1514	chr4:73742082	uauuu	uuuuu	3.248	0.000581
1515	chr4:73742083	uauuu	uuuuu	3.2	0.000687
1516	chr4:73742084	uauuu	uuuuc	2.52	0.00587
1556	chr4:73742124	uauuu	uauuc	2.08	0.0188
1577	chr4:73742145	uauuu	uaucu	2.448	0.00718
1579	chr4:73742147	uauuu	ucuuu	2.864	0.00209
1581	chr4:73742149	uauuu	uuuug	2.52	0.00587
1590	chr4:73742158	uauuu	uguuu	3.16	0.000789
1592	chr4:73742160	uauuu	uuuuu	3.2	0.000687
1593	chr4:73742161	uauuu	uuuuc	2.616	0.00445
1615	chr4:73742183	uauuu	uauuu	3.184	0.000726
1632	chr4:73742200	uauguau	uaugucg	2.307	0.0105
1639	chr4:73742207	uauuu	uuuua	2.144	0.016
1881	chr4:73742449	uauguau	auugugu	1.907	0.0283
1883	chr4:73742451	uauguau	uguguaa	2.12	0.017
1890	chr4:73742458	uauuu	uaauu	2.352	0.00934
1891	chr4:73742459	uauuu	aauuu	2.352	0.00934
1893	chr4:73742461	uauuu	uuuuu	2.856	0.00215
1894	chr4:73742462	uauuu	uuuua	2.424	0.00768
1905	chr4:73742473	uauuu	ucuuu	2.872	0.00204
1909	chr4:73742477	uauuu	uauua	2.592	0.00477
1912	chr4:73742480	uauuu	uaauu	2.448	0.00718
1913	chr4:73742481	uauuu	aauuu	2.448	0.00718
1926	chr4:73742494	uauuu	uguuu	2.784	0.00268
1928	chr4:73742496	uauuu	uuuua	2.384	0.00856
1982	chr4:73742550	uauguau	aaugugu	3.64	0.000136
1984	chr4:73742552	uauguau	uguguau	3.907	4.67e-05
1988	chr4:73742556	uauguau	uauguuc	3.52	0.000216
1990	chr4:73742558	uauuu	uguuc	1.768	0.0385
2001	chr4:73742569	uauguau	uauauau	3.72	9.96e-05
2003	chr4:73742571	uauuu	uauau	1.824	0.0341
2005	chr4:73742573	uauguau	uaugacu	3.2	0.000687
2021	chr4:73742589	uauguau	aaugucu	3.267	0.000543
2023	chr4:73742591	uauguau	ugucuau	2.947	0.0016
2025	chr4:73742593	uauguau	ucuauau	2.92	0.00175
2027	chr4:73742595	uauguau	uauaucu	2.613	0.00449
2031	chr4:73742599	uauguau	ucugaau	2.627	0.00431
2037	chr4:73742605	uauuu	uauua	1.8	0.0359
2720	chr4:73743288	uauguau	uaugucu	2.427	0.00761
2736	chr4:73743304	uauguau	auuguaa	2.827	0.00235
2759	chr4:73743327	uauguau	ucuguau	3.333	0.00043
2763	chr4:73743331	uauguau	uaucuag	2.147	0.0159
2777	chr4:73743345	uauguau	uuuguaa	3.413	0.000321
2800	chr4:73743368	uauguau	ccugugu	2.733	0.00314
2802	chr4:73743370	uauguau	ugugucu	3.04	0.00118
2818	chr4:73743386	uauguau	uuuguga	2.88	0.00199
2820	chr4:73743388	uauguau	ugugaau	3	0.00135
2843	chr4:73743411	uauguau	ucuguau	3.093	0.000991
2880	chr4:73743448	uauguau	uuugugu	3.027	0.00123
2882	chr4:73743450	uauguau	uguguga	2.613	0.00449
2892	chr4:73743460	uauguau	ucuguau	3.533	0.000205
2896	chr4:73743464	uauguau	uaucuag	2.853	0.00217
2916	chr4:73743484	uauguau	gaugugg	2.92	0.00175
2926	chr4:73743494	uauuu	aauuu	1.76	0.0392
2928	chr4:73743496	uauuu	uuuug	1.8	0.0359
2929	chr4:73743497	uauguau	uuugugu	2.787	0.00266
2931	chr4:73743499	uauguau	ugugucu	2.787	0.00266
2947	chr4:73743515	uauguau	auuguaa	2.013	0.0221
3135	chr4:73743703	uauuu	uguuc	2.2	0.0139
3138	chr4:73743706	uauuu	ucuuu	2.552	0.00536
3140	chr4:73743708	uauuu	uuuug	2.264	0.0118
Protein: FUBP3(Hs/Mm)
Sequence Position	Genomic Coordinate	Motif	K-mer	Z-score	P-value
2	chr4:73740570	uauau	uauaa	2.835	0.00229
10	chr4:73740578	uuaau	uuagu	2.212	0.0135
14	chr4:73740582	uuaau	ugaau	1.77	0.0384
17	chr4:73740585	uuuau	auuuu	2.033	0.021
20	chr4:73740588	uuuau	uucau	2	0.0227
39	chr4:73740607	uuuau	uguuu	1.942	0.0261
40	chr4:73740608	uuuau	guuuu	1.942	0.0261
42	chr4:73740610	uuuau	uuuac	1.917	0.0276
54	chr4:73740622	uuuau	uuaau	1.76	0.0392
107	chr4:73740675	uauau	gauau	2.388	0.00847
109	chr4:73740677	uauau	uauau	2.874	0.00203
122	chr4:73740690	uauau	uaauu	2.534	0.00564
225	chr4:73740793	uauau	uaugu	1.913	0.0279
262	chr4:73740830	uuuau	uuucu	1.669	0.0476
268	chr4:73740836	uuaau	uuaau	1.77	0.0384
332	chr4:73740900	uauau	uauuu	2.01	0.0222
336	chr4:73740904	uauau	uacau	1.913	0.0279
460	chr4:73741028	uuuau	uauuu	1.76	0.0392
461	chr4:73741029	uuuau	auuuu	1.76	0.0392
463	chr4:73741031	uuuau	uuugu	1.909	0.0281
506	chr4:73741074	uuuau	guuuu	2.099	0.0179
508	chr4:73741076	uuuau	uuugu	2.248	0.0123
513	chr4:73741081	uuuau	uguuu	2.099	0.0179
514	chr4:73741082	uuuau	guuuu	2.099	0.0179
517	chr4:73741085	uuuau	uugau	2.074	0.019
614	chr4:73741182	uuuau	uguuu	1.76	0.0392
615	chr4:73741183	uuuau	guuuu	1.76	0.0392
617	chr4:73741185	uuuau	uuucu	1.909	0.0281
672	chr4:73741240	uuuau	ucuuu	2.339	0.00967
673	chr4:73741241	uuuau	cuuuu	2.339	0.00967
674	chr4:73741242	uuuau	uuuuu	2.727	0.0032
676	chr4:73741244	uuuau	uuuaa	2.306	0.0106
684	chr4:73741252	uuuau	auuuu	2.339	0.00967
686	chr4:73741254	uuuau	uuugu	2.562	0.0052
713	chr4:73741281	uuuau	auuuu	1.959	0.0251
715	chr4:73741283	uuuau	uuuau	2.355	0.00926
716	chr4:73741284	uuaau	uuauu	1.77	0.0384
725	chr4:73741293	uauau	uaugu	2.437	0.0074
736	chr4:73741304	uuaau	uuacu	2.212	0.0135
759	chr4:73741327	uuaau	ucaau	1.77	0.0384
835	chr4:73741403	uuaau	uucau	1.77	0.0384
843	chr4:73741411	uuuau	uucau	2.215	0.0134
847	chr4:73741415	uuuau	uuuaa	2.215	0.0134
848	chr4:73741416	uuaau	uuaac	1.77	0.0384
861	chr4:73741429	uauau	uauuu	2.67	0.00379
862	chr4:73741430	uuuau	auuuu	2.198	0.014
863	chr4:73741431	uuuau	uuuuu	2.512	0.006
884	chr4:73741452	uauau	uaaau	2.447	0.0072
929	chr4:73741497	uuuau	auuuu	2	0.0227
930	chr4:73741498	uuuau	uuuuu	2.388	0.00847
932	chr4:73741500	uuuau	uuucu	2.223	0.0131
1083	chr4:73741651	uuuau	auuuu	1.843	0.0327
1085	chr4:73741653	uuuau	uuuaa	1.826	0.0339
1086	chr4:73741654	uuaau	uuaaa	2.212	0.0135
1087	chr4:73741655	uuaau	uaaau	2.212	0.0135
1091	chr4:73741659	uuaau	uucau	2.434	0.00747
1099	chr4:73741667	uuaau	uugau	2.434	0.00747
1113	chr4:73741681	uuaau	uuagu	2.549	0.0054
1125	chr4:73741693	uuuau	auuuu	1.959	0.0251
1127	chr4:73741695	uuuau	uuuau	2.355	0.00926
1128	chr4:73741696	uuaau	uuauu	2.212	0.0135
1131	chr4:73741699	uuaau	uuaaa	2.212	0.0135
1248	chr4:73741816	uuuau	auuuu	2.116	0.0172
1250	chr4:73741818	uuuau	uuuag	2.091	0.0183
1251	chr4:73741819	uuaau	uuagu	1.77	0.0384
1255	chr4:73741823	uauau	uagau	2.806	0.00251
1260	chr4:73741828	uuuau	uugau	2.157	0.0155
1267	chr4:73741835	uuuau	uguuu	2.19	0.0143
1269	chr4:73741837	uuuau	uuugu	2.397	0.00826
1271	chr4:73741839	uuuau	uguuu	2.19	0.0143
1272	chr4:73741840	uuuau	guuuu	2.19	0.0143
1275	chr4:73741843	uuuau	uucau	2.149	0.0158
1277	chr4:73741845	uauau	cauau	3.155	0.000802
1279	chr4:73741847	uauau	uauau	3.951	3.89e-05
1281	chr4:73741849	uauau	uauau	3.903	4.75e-05
1283	chr4:73741851	uauau	uaucu	3.466	0.000264
1289	chr4:73741857	uauau	uaagu	3.136	0.000856
1316	chr4:73741884	uuaau	uuaaa	1.77	0.0384
1332	chr4:73741900	uuaau	uucau	1.77	0.0384
1335	chr4:73741903	uuaau	auaau	1.77	0.0384
1362	chr4:73741930	uauau	uaaau	2.641	0.00413
1368	chr4:73741936	uuuau	uuucu	1.678	0.0467
1370	chr4:73741938	uauau	ucuau	2.515	0.00595
1372	chr4:73741940	uauau	uaugu	2.903	0.00185
1412	chr4:73741980	uuuau	cuuau	1.934	0.0266
1414	chr4:73741982	uuuau	uauuu	1.851	0.0321
1415	chr4:73741983	uuuau	auuuu	1.851	0.0321
1448	chr4:73742016	uuaau	uuacu	2.212	0.0135
1451	chr4:73742019	uuuau	cuuuu	2.512	0.006
1452	chr4:73742020	uuuau	uuuuu	2.983	0.00143
1455	chr4:73742023	uuuau	uucau	2.529	0.00572
1458	chr4:73742026	uuuau	auuuu	2.628	0.00429
1460	chr4:73742028	uuuau	uuuau	3.421	0.000312
1461	chr4:73742029	uuaau	uuauu	2.549	0.0054
1462	chr4:73742030	uauau	uauuu	2.854	0.00216
1479	chr4:73742047	uuuau	uuugu	3.017	0.00128
1481	chr4:73742049	uuuau	uguuu	2.719	0.00327
1482	chr4:73742050	uuuau	guuuu	2.719	0.00327
1483	chr4:73742051	uuuau	uuuuu	3.347	0.000408
1485	chr4:73742053	uuuau	uuuau	3.471	0.000259
1486	chr4:73742054	uuaau	uuauu	1.77	0.0384
1487	chr4:73742055	uuuau	uauuu	2.669	0.0038
1488	chr4:73742056	uuuau	auuuu	2.669	0.0038
1489	chr4:73742057	uuuau	uuuuu	3.306	0.000473
1490	chr4:73742058	uuuau	uuuuu	3.314	0.00046
1491	chr4:73742059	uuuau	uuuuu	3.314	0.00046
1513	chr4:73742081	uuuau	guuuu	2.579	0.00495
1514	chr4:73742082	uuuau	uuuuu	3.182	0.000731
1515	chr4:73742083	uuuau	uuuuu	3.132	0.000868
1518	chr4:73742086	uuuau	uucau	2.231	0.0128
1544	chr4:73742112	uauau	cauau	2.078	0.0189
1546	chr4:73742114	uauau	uauga	1.951	0.0255
1554	chr4:73742122	uauau	cauau	2.515	0.00595
1575	chr4:73742143	uauau	aauau	2.32	0.0102
1577	chr4:73742145	uauau	uaucu	2.524	0.0058
1579	chr4:73742147	uuuau	ucuuu	2.347	0.00946
1580	chr4:73742148	uuuau	cuuuu	2.347	0.00946
1590	chr4:73742158	uuuau	uguuu	2.355	0.00926
1591	chr4:73742159	uuuau	guuuu	2.355	0.00926
1592	chr4:73742160	uuuau	uuuuu	2.752	0.00296
1594	chr4:73742162	uuuau	uuucu	2.587	0.00484
1613	chr4:73742181	uauau	aauau	1.981	0.0238
1615	chr4:73742183	uuuau	uauuu	2.38	0.00866
1617	chr4:73742185	uuuau	uuuac	2.339	0.00967
1630	chr4:73742198	uuuau	guuau	2.174	0.0149
1632	chr4:73742200	uauau	uaugu	3.107	0.000945
1638	chr4:73742206	uuuau	guuuu	2.05	0.0202
1640	chr4:73742208	uuuau	uuuag	2.025	0.0214
1642	chr4:73742210	uauau	uagau	2.456	0.00702
1647	chr4:73742215	uauau	ucuau	2.311	0.0104
1649	chr4:73742217	uauau	uaugc	2.155	0.0156
1701	chr4:73742269	uuaau	uugau	2.212	0.0135
1705	chr4:73742273	uuaau	uaaau	2.212	0.0135
1714	chr4:73742282	uuaau	uuaau	2.655	0.00397
1774	chr4:73742342	uuaau	uugau	2.212	0.0135
1778	chr4:73742346	uuaau	uuaau	2.655	0.00397
1797	chr4:73742365	uuaau	ugaau	2.212	0.0135
1872	chr4:73742440	uauau	uaagu	1.786	0.037
1886	chr4:73742454	uuaau	guaau	2.991	0.00139
1889	chr4:73742457	uuaau	auaau	2.991	0.00139
1890	chr4:73742458	uauau	uaauu	2.117	0.0171
1892	chr4:73742460	uuuau	auuuu	2.521	0.00585
1893	chr4:73742461	uuuau	uuuuu	2.992	0.00139
1895	chr4:73742463	uuuau	uuuaa	2.488	0.00642
1896	chr4:73742464	uuaau	uuaaa	3.044	0.00117
1905	chr4:73742473	uuuau	ucuuu	2.529	0.00572
1907	chr4:73742475	uuuau	uuuau	3.083	0.00102
1908	chr4:73742476	uuaau	uuauu	3.044	0.00117
1911	chr4:73742479	uuaau	uuaau	3.487	0.000244
1912	chr4:73742480	uauau	uaauu	2.233	0.0128
1915	chr4:73742483	uuuau	uuuaa	2.496	0.00628
1916	chr4:73742484	uuaau	uuaaa	2.876	0.00201
1926	chr4:73742494	uuuau	uguuu	2.364	0.00904
1927	chr4:73742495	uuuau	guuuu	2.364	0.00904
1929	chr4:73742497	uuuau	uuuag	2.331	0.00988
1931	chr4:73742499	uauau	uagau	2.437	0.0074
1986	chr4:73742554	uauau	uguau	3.107	0.000945
1988	chr4:73742556	uauau	uaugu	3.612	0.000152
2001	chr4:73742569	uauau	uauau	3.961	3.73e-05
2003	chr4:73742571	uauau	uauau	4.146	1.69e-05
2005	chr4:73742573	uauau	uauga	3.107	0.000945
2025	chr4:73742593	uauau	ucuau	3.252	0.000573
2027	chr4:73742595	uauau	uauau	3.922	4.39e-05
2029	chr4:73742597	uauau	uaucu	3.223	0.000634
2035	chr4:73742603	uauau	aauau	2.893	0.00191
2038	chr4:73742606	uuuau	auuau	1.926	0.0271
2040	chr4:73742608	uauau	uauga	2.728	0.00319
2718	chr4:73743286	uauau	uuuau	2.34	0.00964
2720	chr4:73743288	uauau	uaugu	2.728	0.00319
2740	chr4:73743308	uauau	uaaau	3.117	0.000914
2761	chr4:73743329	uauau	uguau	2.553	0.00534
2763	chr4:73743331	uauau	uaucu	2.854	0.00216
2845	chr4:73743413	uauau	uguau	2.049	0.0202
2847	chr4:73743415	uauau	uaucu	2.243	0.0124
2894	chr4:73743462	uauau	uguau	2.35	0.00939
2896	chr4:73743464	uauau	uaucu	2.553	0.00534
3133	chr4:73743701	uuuau	uuugu	2.24	0.0125
3138	chr4:73743706	uuuau	ucuuu	2.099	0.0179
3139	chr4:73743707	uuuau	cuuuu	2.099	0.0179
Protein: FUS(Hs/Mm)
Sequence Position	Genomic Coordinate	Motif	K-mer	Z-score	P-value
2245	chr4:73742813	ggggg	ggagg	2.476	0.00664
2253	chr4:73742821	ggggg	ggagg	2.476	0.00664
2268	chr4:73742836	ggggg	ggcgg	2.476	0.00664
2283	chr4:73742851	cgcgc	ugcgc	1.747	0.0403
2317	chr4:73742885	ggggg	ggugg	2.395	0.00831
2522	chr4:73743090	cgcgc	cccgc	1.952	0.0255
2538	chr4:73743106	cgcgc	accgc	1.964	0.0248
2699	chr4:73743267	ggggg	ggugg	2.218	0.0133
2861	chr4:73743429	ggggg	ggugg	2.218	0.0133
3049	chr4:73743617	ggggg	ggugg	2.395	0.00831
Protein: FXR1(Hs/Mm)
Sequence Position	Genomic Coordinate	Motif	K-mer	Z-score	P-value
4	chr4:73740572	aygacr	uaagac	1.8	0.0359
31	chr4:73740599	aygacr	aaugag	2.029	0.0212
206	chr4:73740774	aygacr	aaagaa	2	0.0227
225	chr4:73740793	aygacr	uauguc	2.014	0.022
251	chr4:73740819	aygacr	aaucac	2.471	0.00674
255	chr4:73740823	aygacr	acugac	3.029	0.00123
270	chr4:73740838	aygacr	aauguc	3.029	0.00123
519	chr4:73741087	aygacr	gaugaa	2.4	0.0082
526	chr4:73741094	aygacr	aaugaa	3.286	0.000508
538	chr4:73741106	aygacr	caugac	3.714	0.000102
585	chr4:73741153	aygacr	aaggac	3.429	0.000303
597	chr4:73741165	aygacr	aacaac	2.7	0.00347
607	chr4:73741175	aygacr	aaagaa	2.843	0.00223
920	chr4:73741488	aygacr	caugag	2.086	0.0185
942	chr4:73741510	aygacr	gaugcc	2.371	0.00887
966	chr4:73741534	aygacr	caugau	2.4	0.0082
978	chr4:73741546	aygacr	acugac	2.143	0.0161
1076	chr4:73741644	aygacr	aaugag	1.657	0.0488
1101	chr4:73741669	aygacr	gaugac	2.929	0.0017
1136	chr4:73741704	aygacr	gaugac	2.586	0.00485
1160	chr4:73741728	aygacr	aaggaa	3.071	0.00107
1165	chr4:73741733	aygacr	aaugaa	3.014	0.00129
1170	chr4:73741738	aygacr	agugac	3.329	0.000436
1191	chr4:73741759	aygacr	gaagac	2.129	0.0166
1355	chr4:73741923	aygacr	gaugac	3.086	0.00101
1372	chr4:73741940	aygacr	uauguc	2.586	0.00485
1399	chr4:73741967	aygacr	aacaac	1.757	0.0395
1422	chr4:73741990	aygacr	aaagaa	2.829	0.00233
1427	chr4:73741995	aygacr	aacuac	2.9	0.00187
1436	chr4:73742004	aygacr	aaagaa	2.743	0.00304
1440	chr4:73742008	aygacr	aaagaa	2.743	0.00304
1446	chr4:73742014	aygacr	aauuac	3.029	0.00123
1520	chr4:73742088	aygacr	caugau	2.057	0.0198
1536	chr4:73742104	aygacr	aaagaa	2.386	0.00852
1546	chr4:73742114	aygacr	uaugaa	2.543	0.0055
2005	chr4:73742573	aygacr	uaugac	2.814	0.00245
2021	chr4:73742589	aygacr	aauguc	3.143	0.000836
2553	chr4:73743121	aygacr	aaccac	1.7	0.0446
2561	chr4:73743129	aygacr	aagggc	2.386	0.00852
2585	chr4:73743153	aygacr	auugac	2.871	0.00205
2600	chr4:73743168	aygacr	gcugac	2.443	0.00728
2624	chr4:73743192	aygacr	caggac	2.471	0.00674
2647	chr4:73743215	aygacr	uauggc	1.8	0.0359
Protein: FXR2(Hs/Mm)
Sequence Position	Genomic Coordinate	Motif	K-mer	Z-score	P-value
2267	chr4:73742835	dgacrrr	aggcggg	1.929	0.0269
2602	chr4:73743170	dgacrrr	ugacaag	2.671	0.00378
2621	chr4:73743189	dgacrrr	gcacagg	2.786	0.00267
2626	chr4:73743194	dgacrrr	ggacugg	3.2	0.000687
2634	chr4:73743202	dgacrrr	agacagc	2.057	0.0198
3029	chr4:73743597	dgacrrr	ggaccaa	2.157	0.0155
Protein: G3BP2(Hs/Mm)
Sequence Position	Genomic Coordinate	Motif	K-mer	Z-score	P-value
147	chr4:73740715	aggaudr	aggauua	1.667	0.0478
1737	chr4:73742305	aggaudr	aguauga	2.173	0.0149
1740	chr4:73742308	aggaudr	augauag	1.973	0.0242
2656	chr4:73743224	aggaudr	aguaugg	1.8	0.0359
2670	chr4:73743238	aggaudr	uggguga	1.667	0.0478
3041	chr4:73743609	aggaudr	aggauuu	3.147	0.000825
3065	chr4:73743633	aggaudr	agaauaa	3.053	0.00113
3076	chr4:73743644	aggaudr	aggcugc	1.76	0.0392
Protein: HNRNPA0(Hs/Mm)
Sequence Position	Genomic Coordinate	Motif	K-mer	Z-score	P-value
2	chr4:73740570	uauag	uauaa	1.775	0.0379
3	chr4:73740571	auuagu	auaaga	2.641	0.00413
9	chr4:73740577	auuagu	cuuagu	3.115	0.00092
23	chr4:73740591	auuagu	auuaca	2.859	0.00212
32	chr4:73740600	auuagu	augagg	3	0.00135
53	chr4:73740621	auuagu	auuaau	2.154	0.0156
57	chr4:73740625	auuagu	auuuga	2.128	0.0167
109	chr4:73740677	uauag	uauau	2.067	0.0194
111	chr4:73740679	uauag	uauug	2.067	0.0194
150	chr4:73740718	uauag	auuag	1.854	0.0319
152	chr4:73740720	uauag	uagag	1.753	0.0398
380	chr4:73740948	auuagu	cugagc	2.359	0.00916
390	chr4:73740958	auuagu	uuuaga	2.372	0.00885
400	chr4:73740968	auuagu	cuaaga	2.603	0.00462
472	chr4:73741040	uauag	aauag	2.742	0.00305
474	chr4:73741042	uauag	uagag	2.404	0.00811
490	chr4:73741058	auuagu	cuuggc	2.154	0.0156
502	chr4:73741070	uauag	ucuag	2.371	0.00887
566	chr4:73741134	auuagu	auuggc	2.115	0.0172
576	chr4:73741144	auuagu	auuggu	2.128	0.0167
579	chr4:73741147	auuagu	gguagc	2	0.0227
590	chr4:73741158	auuagu	cuuggc	2.026	0.0214
660	chr4:73741228	auuagu	cuugga	2.154	0.0156
702	chr4:73741270	auuagu	auaaga	2.167	0.0151
720	chr4:73741288	uauag	ucuag	2.382	0.00861
852	chr4:73741420	auuagu	cuuggc	1.795	0.0363
1014	chr4:73741582	uauag	uuuag	2.618	0.00442
1016	chr4:73741584	uauag	uagag	2.202	0.0138
1033	chr4:73741601	uauag	uguag	2.899	0.00187
1045	chr4:73741613	auuagu	cugagg	2.397	0.00826
1064	chr4:73741632	auuagu	cuuaga	3.244	0.000589
1077	chr4:73741645	auuagu	augagc	2.526	0.00577
1112	chr4:73741680	auuagu	auuagu	3.231	0.000617
1115	chr4:73741683	auuagu	aguagu	2.692	0.00355
1130	chr4:73741698	auuagu	auuaaa	2.897	0.00188
1132	chr4:73741700	uauag	uaaag	2.461	0.00693
1250	chr4:73741818	auuagu	uuuagu	2.962	0.00153
1253	chr4:73741821	auuagu	aguaga	2.551	0.00537
1258	chr4:73741826	auuagu	auuuga	2.551	0.00537
1268	chr4:73741836	auuagu	guuugu	3.051	0.00114
1279	chr4:73741847	uauag	uauau	2.18	0.0146
1281	chr4:73741849	uauag	uauau	2.18	0.0146
1288	chr4:73741856	auuagu	guaagu	2.641	0.00413
1292	chr4:73741860	auuagu	guuaga	3.295	0.000492
1315	chr4:73741883	auuagu	cuuaaa	2.372	0.00885
1447	chr4:73742015	auuagu	auuacu	2.154	0.0156
1463	chr4:73742031	auuagu	auuugc	2.577	0.00498
1472	chr4:73742040	auuagu	auuugg	2.577	0.00498
1478	chr4:73742046	auuagu	auuugu	2.564	0.00517
1630	chr4:73742198	auuagu	guuaug	1.846	0.0324
1640	chr4:73742208	auuagu	uuuaga	2.769	0.00281
1679	chr4:73742247	uauag	acuag	1.933	0.0266
1728	chr4:73742296	auuagu	cugaga	2.231	0.0128
1734	chr4:73742302	uauag	uacag	2.034	0.021
1742	chr4:73742310	uauag	gauag	2.292	0.011
1748	chr4:73742316	auuagu	cugaga	2.231	0.0128
1753	chr4:73742321	auuagu	acuagu	2.5	0.00621
1769	chr4:73742337	auuagu	cuaagu	2.051	0.0201
1777	chr4:73742345	auuagu	auuaau	1.679	0.0466
1822	chr4:73742390	auuagu	cugagc	2.205	0.0137
1828	chr4:73742396	auuagu	augagg	2.269	0.0116
1832	chr4:73742400	auuagu	gguagu	2.205	0.0137
1846	chr4:73742414	auuagu	cuucgg	2.372	0.00885
1871	chr4:73742439	auuagu	auaagu	2.013	0.0221
1897	chr4:73742465	uauag	uaaag	2.371	0.00887
1910	chr4:73742478	auuagu	auuaau	2.705	0.00342
1917	chr4:73742485	uauag	uaaag	2.91	0.00181
1929	chr4:73742497	uauag	uuuag	3.427	0.000305
1935	chr4:73742503	uauag	uacag	2.876	0.00201
1952	chr4:73742520	uauag	cauag	3.034	0.00121
1973	chr4:73742541	uauag	uacag	1.989	0.0234
1994	chr4:73742562	uauag	ccuag	2.124	0.0168
2001	chr4:73742569	uauag	uauau	1.753	0.0398
2003	chr4:73742571	uauag	uauau	2.225	0.013
2027	chr4:73742595	uauag	uauau	1.663	0.0482
2137	chr4:73742705	auuagu	cuuggc	1.859	0.0315
2378	chr4:73742946	auuagu	guaagg	2.423	0.0077
2386	chr4:73742954	auuagu	cuuagc	2.974	0.00147
2394	chr4:73742962	auuagu	cuuggc	2.436	0.00743
2398	chr4:73742966	auuagu	gcuagg	2.423	0.0077
2707	chr4:73743275	auuagu	cuugga	2.667	0.00383
2724	chr4:73743292	uauag	ucuag	1.966	0.0246
2729	chr4:73743297	auuagu	cuaagg	2.192	0.0142
2750	chr4:73743318	uauag	aauag	2.607	0.00457
2765	chr4:73743333	uauag	ucuag	2.539	0.00556
2792	chr4:73743360	auuagu	aucagc	2.269	0.0116
2811	chr4:73743379	auuagu	cucaga	1.962	0.0249
2817	chr4:73743385	auuagu	guuugu	1.962	0.0249
2898	chr4:73743466	uauag	ucuag	1.663	0.0482
2907	chr4:73743475	uauag	ucuag	2.461	0.00693
2940	chr4:73743508	auuagu	cucagg	1.936	0.0264
3035	chr4:73743603	auuagu	aucagc	2.128	0.0167
3044	chr4:73743612	auuagu	auuugg	2.128	0.0167
3060	chr4:73743628	auuagu	auaaga	2.128	0.0167
3115	chr4:73743683	auuagu	cuucga	1.897	0.0289
3132	chr4:73743700	auuagu	cuuugu	1.885	0.0297
Protein: HNRNPA1(Hs/Mm)
Sequence Position	Genomic Coordinate	Motif	K-mer	Z-score	P-value
574	chr4:73741142	guaguagu	gcauuggu	2.066	0.0194
582	chr4:73741150	rgnyag	agcaag	1.745	0.0405
607	chr4:73741175	guaguagu	aaagaagu	2.066	0.0194
610	chr4:73741178	guaguagu	gaaguguu	1.836	0.0332
631	chr4:73741199	guaguagu	aaaguugu	1.984	0.0236
1006	chr4:73741574	rgnyag	aggcag	2.255	0.0121
1017	chr4:73741585	rgnyag	agagag	1.982	0.0237
1021	chr4:73741589	rgnyag	agccag	2.273	0.0115
1026	chr4:73741594	guaguagu	gaagcacu	1.721	0.0426
1110	chr4:73741678	guaguagu	gcauuagu	1.984	0.0236
1113	chr4:73741681	guaguagu	uuaguagu	2.246	0.0124
1158	chr4:73741726	duagggw	cuaagga	1.824	0.0341
1248	chr4:73741816	guaguagu	auuuuagu	1.738	0.0411
1251	chr4:73741819	guaguagu	uuaguaga	1.951	0.0255
1680	chr4:73742248	duagggw	cuaggcu	1.892	0.0292
1833	chr4:73742401	guaguagu	guagucuu	2.508	0.00607
1930	chr4:73742498	duagggw	uuagaua	2.189	0.0143
1953	chr4:73742521	duagggw	auagguu	2.297	0.0108
1995	chr4:73742563	duagggw	cuagggu	2.284	0.0112
2253	chr4:73742821	duagggw	ggaggga	2.365	0.00902
2373	chr4:73742941	rgnyag	gggcag	2.8	0.00256
2377	chr4:73742945	rgnyag	aguaag	2.891	0.00192
2397	chr4:73742965	rgnyag	ggcuag	2.945	0.00161
2700	chr4:73743268	duagggw	gugggga	1.959	0.0251
2729	chr4:73743297	duagggw	cuaaggg	2.716	0.0033
2730	chr4:73743298	duagggw	uaaggga	3.27	0.000538
2751	chr4:73743319	duagggw	auaggca	2.581	0.00493
2833	chr4:73743401	duagggw	augggga	1.959	0.0251
2862	chr4:73743430	duagggw	gugggga	1.959	0.0251
2908	chr4:73743476	duagggw	cuagugg	2.392	0.00838
2911	chr4:73743479	duagggw	gugggga	2.716	0.0033
2941	chr4:73743509	duagggw	ucaggga	2.014	0.022
3045	chr4:73743613	duagggw	uuugggu	2.338	0.00969
3050	chr4:73743618	duagggw	guggggc	2.243	0.0124
Protein: HNRNPA1L2(Hs/Mm)
Sequence Position	Genomic Coordinate	Motif	K-mer	Z-score	P-value
1930	chr4:73742498	duagggw	uuagaua	1.803	0.0357
2700	chr4:73743268	duagggw	gugggga	1.831	0.0336
2729	chr4:73743297	duagggw	cuaaggg	2.366	0.00899
2730	chr4:73743298	duagggw	uaaggga	2.915	0.00178
2751	chr4:73743319	duagggw	auaggca	2.394	0.00833
3045	chr4:73743613	duagggw	uuugggu	2.099	0.0179
3050	chr4:73743618	duagggw	guggggc	1.845	0.0325
Protein: HNRNPA2B1(Hs/Mm)
Sequence Position	Genomic Coordinate	Motif	K-mer	Z-score	P-value
606	chr4:73741174	gguaguag	gaaagaag	1.646	0.0499
630	chr4:73741198	gguaguag	gaaaguug	1.662	0.0483
1109	chr4:73741677	gguaguag	ggcauuag	2.415	0.00787
1112	chr4:73741680	gguaguag	auuaguag	2.677	0.00371
1115	chr4:73741683	gguaguag	aguagugc	2.369	0.00892
1158	chr4:73741726	duagggw	cuaagga	1.88	0.0301
1680	chr4:73742248	duagggw	cuaggcu	1.867	0.031
1832	chr4:73742400	gguaguag	gguagucu	2.185	0.0144
1918	chr4:73742486	duagggw	aaagggg	1.653	0.0492
1920	chr4:73742488	ggggg	agggg	1.705	0.0441
1953	chr4:73742521	duagggw	auagguu	2	0.0227
1995	chr4:73742563	duagggw	cuagggu	2.28	0.0113
1998	chr4:73742566	gggua	gggua	1.8	0.0359
2241	chr4:73742809	ggggg	gcggg	2.008	0.0223
2242	chr4:73742810	ggggg	cgggg	2.163	0.0153
2243	chr4:73742811	ggggg	gggga	2.016	0.0219
2244	chr4:73742812	ggggg	gggag	2.016	0.0219
2245	chr4:73742813	ggggg	ggagg	2.016	0.0219
2253	chr4:73742821	duagggw	ggaggga	2.68	0.00368
2254	chr4:73742822	ggggg	gaggg	2.093	0.0182
2256	chr4:73742824	ggggg	gggag	2.093	0.0182
2268	chr4:73742836	ggggg	ggcgg	2.016	0.0219
2269	chr4:73742837	ggggg	gcggg	2.016	0.0219
2277	chr4:73742845	ggggg	cgggg	2.155	0.0156
2278	chr4:73742846	ggggg	ggggc	2.008	0.0223
2297	chr4:73742865	ggggg	gcggg	1.93	0.0268
2316	chr4:73742884	ggggg	gggug	1.682	0.0463
2317	chr4:73742885	ggggg	ggugg	1.682	0.0463
2318	chr4:73742886	ggggg	guggg	1.682	0.0463
2374	chr4:73742942	gguaguag	ggcaguaa	2.431	0.00753
2378	chr4:73742946	gguaguag	guaaggag	1.938	0.0263
2398	chr4:73742966	gguaguag	gcuaggag	2.292	0.011
2447	chr4:73743015	ggggg	gcggg	1.806	0.0355
2448	chr4:73743016	ggggg	cgggg	1.953	0.0254
2449	chr4:73743017	ggggg	ggggc	1.806	0.0355
2699	chr4:73743267	ggggg	ggugg	1.667	0.0478
2700	chr4:73743268	ggggg	guggg	1.667	0.0478
2701	chr4:73743269	ggggg	ugggg	1.814	0.0348
2702	chr4:73743270	ggggg	gggga	1.667	0.0478
2730	chr4:73743298	duagggw	uaaggga	3.067	0.00108
2751	chr4:73743319	duagggw	auaggca	2.52	0.00587
2861	chr4:73743429	ggggg	ggugg	1.667	0.0478
2862	chr4:73743430	ggggg	guggg	1.667	0.0478
2863	chr4:73743431	ggggg	ugggg	1.814	0.0348
2864	chr4:73743432	ggggg	gggga	1.667	0.0478
2911	chr4:73743479	duagggw	gugggga	2.467	0.00681
2912	chr4:73743480	ggggg	ugggg	1.791	0.0366
2941	chr4:73743509	duagggw	ucaggga	2.12	0.017
3041	chr4:73743609	aggwuhgr	aggauuug	2.655	0.00397
3045	chr4:73743613	duagggw	uuugggu	2.173	0.0149
3048	chr4:73743616	ggggg	gggug	1.845	0.0325
3049	chr4:73743617	ggggg	ggugg	1.845	0.0325
3050	chr4:73743618	duagggw	guggggc	2.12	0.017
3051	chr4:73743619	ggggg	ugggg	1.992	0.0232
3052	chr4:73743620	ggggg	ggggc	1.845	0.0325
3058	chr4:73743626	aggwuhgr	agauaaga	1.818	0.0345
3065	chr4:73743633	aggwuhgr	agaauaaa	2.527	0.00575
Protein: HNRNPC(Hs/Mm)
Sequence Position	Genomic Coordinate	Motif	K-mer	Z-score	P-value
16	chr4:73740584	huuuuuk	aauuuuc	2.161	0.0153
17	chr4:73740585	uuuuu	auuuu	2.137	0.0163
18	chr4:73740586	uuuuu	uuuuc	1.986	0.0235
38	chr4:73740606	huuuuuk	cuguuuu	2.241	0.0125
39	chr4:73740607	uuuuu	uguuu	1.986	0.0235
40	chr4:73740608	uuuuu	guuuu	2.096	0.018
41	chr4:73740609	uuuuu	uuuua	1.986	0.0235
183	chr4:73740751	huuuuuk	auuguug	1.696	0.0449
195	chr4:73740763	huuuuuk	auuugug	1.696	0.0449
459	chr4:73741027	huuuuuk	guauuuu	2.036	0.0209
460	chr4:73741028	huuuuuk	uauuuug	1.955	0.0253
461	chr4:73741029	huuuuuk	auuuugu	2.188	0.0143
462	chr4:73741030	huuuuuk	uuuugug	1.955	0.0253
463	chr4:73741031	uuuuu	uuugu	1.788	0.0369
505	chr4:73741073	huuuuuk	aguuuug	2.438	0.00738
506	chr4:73741074	huuuuuk	guuuugu	2.348	0.00944
507	chr4:73741075	huuuuuk	uuuuguu	2.393	0.00836
508	chr4:73741076	huuuuuk	uuuguug	2.241	0.0125
509	chr4:73741077	uuuuu	uuguu	2.089	0.0184
511	chr4:73741079	huuuuuk	guuguuu	2.348	0.00944
512	chr4:73741080	huuuuuk	uuguuuu	2.393	0.00836
513	chr4:73741081	huuuuuk	uguuuug	2.241	0.0125
514	chr4:73741082	uuuuu	guuuu	2.199	0.0139
515	chr4:73741083	uuuuu	uuuug	2.089	0.0184
613	chr4:73741181	huuuuuk	guguuuu	2.027	0.0213
614	chr4:73741182	huuuuuk	uguuuuc	1.884	0.0298
615	chr4:73741183	huuuuuk	guuuucu	2.027	0.0213
616	chr4:73741184	huuuuuk	uuuucug	1.955	0.0253
617	chr4:73741185	uuuuu	uuucu	1.747	0.0403
671	chr4:73741239	huuuuuk	aucuuuu	2.848	0.0022
672	chr4:73741240	huuuuuk	ucuuuuu	2.625	0.00433
673	chr4:73741241	huuuuuk	cuuuuua	2.884	0.00196
674	chr4:73741242	uuuuu	uuuuu	2.808	0.00249
675	chr4:73741243	uuuuu	uuuua	2.384	0.00856
683	chr4:73741251	huuuuuk	aauuuug	2.705	0.00342
684	chr4:73741252	huuuuuk	auuuugu	2.848	0.0022
685	chr4:73741253	huuuuuk	uuuuguc	2.384	0.00856
686	chr4:73741254	uuuuu	uuugu	2.384	0.00856
712	chr4:73741280	huuuuuk	aauuuua	2.232	0.0128
713	chr4:73741281	huuuuuk	auuuuau	2.393	0.00836
714	chr4:73741282	huuuuuk	uuuuauu	2.268	0.0117
715	chr4:73741283	huuuuuk	uuuauuc	2.062	0.0196
716	chr4:73741284	uuuuu	uuauu	1.788	0.0369
860	chr4:73741428	huuuuuk	guauuuu	2.545	0.00546
861	chr4:73741429	huuuuuk	uauuuuu	2.589	0.00481
862	chr4:73741430	huuuuuk	auuuuug	2.982	0.00143
863	chr4:73741431	huuuuuk	uuuuugg	2.491	0.00637
864	chr4:73741432	uuuuu	uuuug	2.075	0.019
928	chr4:73741496	huuuuuk	gauuuuu	2.411	0.00795
929	chr4:73741497	huuuuuk	auuuuuc	2.768	0.00282
930	chr4:73741498	uuuuu	uuuuu	2.473	0.0067
931	chr4:73741499	huuuuuk	uuuucua	2.196	0.014
932	chr4:73741500	uuuuu	uuucu	2.075	0.019
1051	chr4:73741619	huuuuuk	auuucuu	1.714	0.0433
1061	chr4:73741629	huuuuuk	cuucuua	1.982	0.0237
1062	chr4:73741630	uuuuu	uucuu	1.952	0.0255
1082	chr4:73741650	huuuuuk	cauuuua	1.75	0.0401
1083	chr4:73741651	huuuuuk	auuuuaa	1.875	0.0304
1124	chr4:73741692	huuuuuk	aauuuua	2.223	0.0131
1125	chr4:73741693	huuuuuk	auuuuau	2.393	0.00836
1126	chr4:73741694	huuuuuk	uuuuauu	2.259	0.0119
1127	chr4:73741695	huuuuuk	uuuauua	2.009	0.0223
1128	chr4:73741696	uuuuu	uuauu	1.788	0.0369
1247	chr4:73741815	huuuuuk	aauuuua	2.375	0.00877
1248	chr4:73741816	huuuuuk	auuuuag	2.455	0.00704
1249	chr4:73741817	uuuuu	uuuua	2.13	0.0166
1266	chr4:73741834	huuuuuk	cuguuug	2.268	0.0117
1267	chr4:73741835	uuuuu	uguuu	2.13	0.0166
1268	chr4:73741836	huuuuuk	guuuguu	2.366	0.00899
1269	chr4:73741837	huuuuuk	uuuguuu	2.411	0.00795
1270	chr4:73741838	huuuuuk	uuguuuu	2.411	0.00795
1271	chr4:73741839	huuuuuk	uguuuuc	2.179	0.0147
1272	chr4:73741840	uuuuu	guuuu	2.24	0.0125
1273	chr4:73741841	uuuuu	uuuuc	2.13	0.0166
1307	chr4:73741875	huuuuuk	aauuuug	1.661	0.0484
1412	chr4:73741980	huuuuuk	cuuauuu	2.062	0.0196
1413	chr4:73741981	huuuuuk	uuauuuu	2.054	0.02
1414	chr4:73741982	huuuuuk	uauuuug	1.911	0.028
1415	chr4:73741983	huuuuuk	auuuugg	2.098	0.018
1416	chr4:73741984	uuuuu	uuuug	1.788	0.0369
1450	chr4:73742018	huuuuuk	acuuuuu	2.884	0.00196
1451	chr4:73742019	huuuuuk	cuuuuuc	2.946	0.00161
1452	chr4:73742020	uuuuu	uuuuu	2.829	0.00233
1453	chr4:73742021	uuuuu	uuuuc	2.404	0.00811
1457	chr4:73742025	huuuuuk	cauuuua	2.42	0.00776
1458	chr4:73742026	huuuuuk	auuuuau	2.955	0.00156
1459	chr4:73742027	huuuuuk	uuuuauu	2.714	0.00332
1460	chr4:73742028	huuuuuk	uuuauuu	2.714	0.00332
1461	chr4:73742029	uuuuu	uuauu	2.555	0.00531
1462	chr4:73742030	uuuuu	uauuu	2.555	0.00531
1478	chr4:73742046	huuuuuk	auuuguu	3.312	0.000463
1479	chr4:73742047	huuuuuk	uuuguuu	3.062	0.0011
1480	chr4:73742048	huuuuuk	uuguuuu	3.062	0.0011
1481	chr4:73742049	huuuuuk	uguuuuu	3.062	0.0011
1482	chr4:73742050	huuuuuk	guuuuua	3.321	0.000448
1483	chr4:73742051	uuuuu	uuuuu	3.301	0.000482
1484	chr4:73742052	huuuuuk	uuuuauu	3.062	0.0011
1485	chr4:73742053	huuuuuk	uuuauuu	3.062	0.0011
1486	chr4:73742054	huuuuuk	uuauuuu	3.062	0.0011
1487	chr4:73742055	huuuuuk	uauuuuu	3.062	0.0011
1488	chr4:73742056	huuuuuk	auuuuuu	3.795	7.38e-05
1489	chr4:73742057	huuuuuk	uuuuuuu	3.679	0.000117
1490	chr4:73742058	huuuuuk	uuuuuuc	3.473	0.000257
1491	chr4:73742059	uuuuu	uuuuu	3.349	0.000406
1492	chr4:73742060	uuuuu	uuuuc	2.671	0.00378
1512	chr4:73742080	huuuuuk	aguuuuu	3.33	0.000434
1513	chr4:73742081	huuuuuk	guuuuuu	3.598	0.00016
1514	chr4:73742082	uuuuu	uuuuu	3.308	0.00047
1515	chr4:73742083	uuuuu	uuuuu	3.247	0.000583
[truncated: 5,965 more rows]
