# Supplementary material for: linc-ADAIN, a human adipose lincRNA, regulates adipogenesis by modulating KLF5 and IL-8 mRNA stability
Source: Cell Rep. Author manuscript; Available in PMC 2024 Aug 20. (PMC11334222; doi:10.1016/j.celrep.2024.114240)
Supplement: Supplementary Material [file NIHMS2009043-supplement-Supplementary_Material.zip › 1-s2.0-S2211124724005680-mmc5.xlsx]

## Sheet: Sheet1
MCP-1
Predictions for sequence: ENST00000580907.6 (CCL2) length=1139
Calculation parameters:
Genome: Human (hg38)
Selected motifs: All Human/Mouse motifs
Stringency level: Default
Conservation filter: Off
======================================================================================================================
Protein: A1CF(Hs/Mm)
Sequence Position	Motif	K-mer	Z-score	P-value
156	uaauua	caauca	1.807	0.0354
181	uaauua	uuauaa	1.943	0.026
360	wuaauur	cuauuua	1.744	0.0406
364	wuaauur	uuaacuu	1.756	0.0395
369	wuaauur	uuaaugu	2.133	0.0165
370	uaauua	uaaugu	2.091	0.0183
827	wuaauur	uuuauuu	2.711	0.00335
828	wuaauur	uuauuuu	2.711	0.00335
832	wuaauur	uuuauua	2.867	0.00207
833	uaauua	uuauua	2.386	0.00852
836	uaauua	uuauaa	2.182	0.0146
838	wuaauur	auaauga	2.867	0.00207
839	uaauua	uaauga	2.716	0.0033
842	wuaauur	ugaauuu	2.711	0.00335
843	uaauua	gaauuu	2.614	0.00447
875	wuaauur	uuaagua	3.278	0.000523
876	uaauua	uaagua	2.614	0.00447
879	wuaauur	guaaugu	2.844	0.00223
880	uaauua	uaaugu	2.761	0.00288
885	wuaauur	uuaauuc	3.578	0.000173
886	uaauua	uaauuc	2.909	0.00181
891	wuaauur	cuuauuu	2.878	0.002
892	wuaauur	uuauuua	3.289	0.000503
893	uaauua	uauuua	2.614	0.00447
896	wuaauur	uuaaguu	3.1	0.000968
900	wuaauur	guuauug	3.211	0.000661
912	wuaauur	uuaaguu	2.622	0.00437
1023	uaauua	gaauca	2.534	0.00564
1025	wuaauur	aucauua	2.011	0.0222
1026	uaauua	ucauua	2.307	0.0105
1029	wuaauur	uuaauac	1.933	0.0266
1030	uaauua	uaauac	2.466	0.00683
1038	wuaauur	agaauuu	2.267	0.0117
1039	uaauua	gaauuu	2.545	0.00546
1057	uaauua	caaugc	1.977	0.024
1070	uaauua	aaauau	2.33	0.0099
1074	wuaauur	auuauug	2.478	0.00661
1084	uaauua	aaauga	2.682	0.00366
1088	uaauua	gaauau	2.568	0.00511
1090	wuaauur	auauuuu	2.411	0.00795
1097	wuaauur	guaacua	2.711	0.00335
1098	uaauua	uaacua	2.739	0.00308
1111	uaauua	aaauaa	2.807	0.0025
1113	wuaauur	auaaaua	2.6	0.00466
1114	uaauua	uaaaua	2.545	0.00546
Protein: ANKHD1(Hs/Mm)
Sequence Position	Motif	K-mer	Z-score	P-value
213	agacgww	agaggcu	2	0.0227
Protein: BOLL(Hs/Mm)
Sequence Position	Motif	K-mer	Z-score	P-value
250	guguua	gugucc	2.112	0.0173
264	guguua	cuguga	2.281	0.0113
266	guguua	gugaug	2.112	0.0173
269	guguua	auguga	2.281	0.0113
273	guguua	gaguuc	2.112	0.0173
793	uuuguuu	cuuauuu	1.855	0.0318
822	uuuguuu	ccuguuu	3	0.00135
823	guguua	cuguuu	3	0.00135
825	guguua	guuuua	3	0.00135
826	uuuguuu	uuuuauu	2.921	0.00174
827	uuuguuu	uuuauuu	3.553	0.00019
828	uuuguuu	uuauuuu	2.895	0.0019
830	guguua	auuuua	2.82	0.0024
831	uuuguuu	uuuuauu	2.921	0.00174
832	uuuguuu	uuuauua	3.158	0.000794
833	guguua	uuauua	2.876	0.00201
846	uuuguuu	uuuuguu	2.921	0.00174
847	uuuguuu	uuuguuu	3.553	0.00019
848	guguua	uuguuu	3.213	0.000657
851	uuuguuu	uuuguug	3.158	0.000794
852	guguua	uuguug	2.91	0.00181
858	guguua	auguga	2.978	0.00145
882	guguua	auguua	3.483	0.000248
888	uuuguuu	auucuua	2.316	0.0103
889	guguua	uucuua	2.978	0.00145
891	uuuguuu	cuuauuu	2.75	0.00298
898	guguua	aaguua	2.978	0.00145
900	uuuguuu	guuauug	2.553	0.00534
906	uuuguuu	gauguuu	2.671	0.00378
907	guguua	auguuu	3.404	0.000332
909	guguua	guuuua	2.91	0.00181
917	uuuguuu	uuuaucu	2.737	0.0031
919	uuuguuu	uaucuuu	2.829	0.00233
927	guguua	auggua	2.978	0.00145
935	uuuguuu	aguguuu	2.684	0.00364
936	guguua	guguuu	2.843	0.00223
937	uuuguuu	uguuuuu	2.868	0.00207
938	uuuguuu	guuuuuu	2.934	0.00167
939	uuuguuu	uuuuuua	2.763	0.00286
940	guguua	uuuuua	2.483	0.00651
1001	uuuguuu	gauguuu	1.829	0.0337
1002	guguua	auguuu	1.888	0.0295
1012	uuuguuu	ggucuuu	1.737	0.0412
1040	uuuguuu	aauuuuu	2.724	0.00322
1041	uuuguuu	auuuuuu	3.092	0.000994
1042	uuuguuu	uuuuuuu	3.289	0.000503
1043	uuuguuu	uuuuuuu	3.289	0.000503
1044	uuuguuu	uuuuuua	2.868	0.00207
1064	guguua	uugcua	1.697	0.0448
1072	guguua	auauua	1.697	0.0448
1074	uuuguuu	auuauug	1.987	0.0235
1089	uuuguuu	aauauuu	2.039	0.0207
1095	guguua	uuguaa	1.697	0.0448
Protein: BRUNOL4(Hs/Mm)
Sequence Position	Motif	K-mer	Z-score	P-value
270	kgugukk	ugugagu	2.5	0.00621
679	kgugukk	ucugugc	2.081	0.0187
824	kgugukk	uguuuua	2.743	0.00304
847	kgugukk	uuuguuu	3.23	0.000619
849	kgugukk	uguuugu	3.392	0.000347
851	kgugukk	uuuguug	2.892	0.00191
1003	kgugukk	uguuuug	2.149	0.0158
Protein: BRUNOL5(Hs/Mm)
Sequence Position	Motif	K-mer	Z-score	P-value
270	ugugukk	ugugagu	2	0.0227
679	ugugukk	ucugugc	2.088	0.0184
700	ugugukk	agugggu	1.675	0.047
824	ugugukk	uguuuua	2.612	0.0045
847	ugugukk	uuuguuu	3.012	0.0013
849	ugugukk	uguuugu	3.225	0.00063
851	ugugukk	uuuguug	2.375	0.00877
935	ugugukk	aguguuu	2.088	0.0184
937	ugugukk	uguuuuu	2.125	0.0168
1003	ugugukk	uguuuug	1.9	0.0287
1008	ugugukk	ugagggu	1.775	0.0379
Protein: BRUNOL6(Hs/Mm)
Sequence Position	Motif	K-mer	Z-score	P-value
265	ugugdkg	ugugaug	1.787	0.037
681	ugugdkg	ugugcug	2.36	0.00914
851	ugugdkg	uuuguug	2.16	0.0154
859	ugugdkg	ugugaaa	1.973	0.0242
998	ugugdkg	ugggaug	2.307	0.0105
1003	ugugdkg	uguuuug	2.493	0.00633
1006	ugugdkg	uuugagg	2.307	0.0105
Protein: CELF1(Hs/Mm)
Sequence Position	Motif	K-mer	Z-score	P-value
249	uauguuu	agugucc	2.029	0.0212
268	uauguuu	gauguga	1.943	0.026
371	aaugu	aaugu	2.583	0.0049
379	aaugu	aaggu	2.12	0.017
388	aaugu	aaugg	2.12	0.017
822	uauguuu	ccuguuu	2.714	0.00332
827	uauguuu	uuuauuu	2.757	0.00292
840	aaugu	aauga	1.657	0.0488
844	aaugu	aauuu	1.657	0.0488
847	uauguuu	uuuguuu	3.629	0.000142
851	uauguuu	uuuguug	3.429	0.000303
857	uauguuu	gauguga	2.957	0.00155
869	uauguuu	uaugccu	2.714	0.00332
881	uauguuu	aauguua	2.8	0.00256
906	uauguuu	gauguuu	2.971	0.00148
913	uauguuu	uaaguuu	2.643	0.00411
919	uauguuu	uaucuuu	2.671	0.00378
935	uauguuu	aguguuu	2.614	0.00447
1058	aaugu	aaugc	2.12	0.017
1071	aaugu	aauau	2.352	0.00934
1077	aaugu	auugu	2.352	0.00934
1085	aaugu	aauga	2.12	0.017
1089	aaugu	aauau	2.12	0.017
1094	uauguuu	uuuguaa	2.271	0.0116
Protein: CNOT4(Hs/Mm)
Sequence Position	Motif	K-mer	Z-score	P-value
27	acacag	acccag	2.179	0.0147
28	gacaga	cccaga	2.304	0.0106
32	gacaga	gaaaca	2.326	0.01
33	acacag	aaacau	2.128	0.0167
280	acacag	gcacac	2.09	0.0183
347	gacaga	gucaga	2.554	0.00532
348	acacag	ucagag	2.064	0.0195
349	gacaga	cagaga	2.348	0.00944
350	acacag	agagag	2	0.0227
768	acacag	ccacaa	2.077	0.0189
946	gacaga	gauaca	2.043	0.0205
947	acacag	auacag	2.346	0.00949
948	gacaga	uacaga	2.413	0.00791
949	acacag	acagag	2.551	0.00537
950	gacaga	cagaga	2.098	0.018
1032	acacag	auacaa	1.846	0.0324
1034	acacag	acaaag	2.115	0.0172
Protein: CPEB1(Hs/Mm)
Sequence Position	Motif	K-mer	Z-score	P-value
797	uuuuu	uuuuc	1.739	0.041
824	uuuuu	uguuu	2.217	0.0133
825	uuuuu	guuuu	2.217	0.0133
826	uuuuu	uuuua	2.594	0.00474
827	uuuuu	uuuau	2.217	0.0133
828	uuuuu	uuauu	2.217	0.0133
829	uuuuu	uauuu	2.217	0.0133
830	uuuuu	auuuu	2.217	0.0133
831	uuuuu	uuuua	2.594	0.00474
832	uuuuu	uuuau	2.217	0.0133
833	uuuuu	uuauu	2.217	0.0133
845	uuuuu	auuuu	2.217	0.0133
846	uuuuu	uuuug	2.42	0.00776
847	uuuuu	uuugu	2.217	0.0133
848	uuuuu	uuguu	2.217	0.0133
849	uuuuu	uguuu	2.217	0.0133
851	uuuuu	uuugu	2.217	0.0133
852	uuuuu	uuguu	2.13	0.0166
889	uuuuu	uucuu	2.072	0.0191
892	uuuuu	uuauu	2.072	0.0191
893	uuuuu	uauuu	2.072	0.0191
901	uuuuu	uuauu	2.072	0.0191
908	uuuuu	uguuu	2.072	0.0191
909	uuuuu	guuuu	2.072	0.0191
910	uuuuu	uuuua	2.304	0.0106
917	uuuuu	uuuau	2.471	0.00674
921	uuuuu	ucuuu	2.471	0.00674
937	uuuuu	uguuu	2.435	0.00745
938	uuuuu	guuuu	2.435	0.00745
939	uuuuu	uuuuu	3.036	0.0012
940	uuuuu	uuuuu	3.036	0.0012
941	uuuuu	uuuua	2.833	0.00231
1003	uuuuu	uguuu	1.848	0.0323
1004	uuuuu	guuuu	1.848	0.0323
1005	uuuuu	uuuug	1.964	0.0248
1014	uuuuu	ucuuu	1.848	0.0323
1041	uuuuu	auuuu	2.493	0.00633
1042	uuuuu	uuuuu	3.188	0.000716
1043	uuuuu	uuuuu	3.188	0.000716
1044	uuuuu	uuuuu	3.188	0.000716
1045	uuuuu	uuuuu	3.188	0.000716
1046	uuuuu	uuuua	2.935	0.00167
1075	uuuuu	uuauu	1.906	0.0283
1091	uuuuu	uauuu	1.928	0.0269
1092	uuuuu	auuuu	1.928	0.0269
1093	uuuuu	uuuug	2.036	0.0209
1094	uuuuu	uuugu	1.928	0.0269
Protein: CPEB2(Hs/Mm)
Sequence Position	Motif	K-mer	Z-score	P-value
465	chuuuuu	caauuuc	1.908	0.0282
468	chuuuuu	uuucuuu	1.898	0.0288
573	chuuuuu	cccuuug	1.663	0.0482
793	chuuuuu	cuuauuu	1.888	0.0295
794	chuuuuu	uuauuuu	1.755	0.0396
822	chuuuuu	ccuguuu	2.694	0.00353
823	chuuuuu	cuguuuu	2.867	0.00207
826	chuuuuu	uuuuauu	2.459	0.00697
827	chuuuuu	uuuauuu	2.459	0.00697
828	chuuuuu	uuauuuu	2.643	0.00411
829	chuuuuu	uauuuua	2.5	0.00621
831	chuuuuu	uuuuauu	2.459	0.00697
843	chuuuuu	gaauuuu	2.418	0.0078
844	chuuuuu	aauuuug	2.551	0.00537
846	chuuuuu	uuuuguu	2.459	0.00697
847	chuuuuu	uuuguuu	2.459	0.00697
866	chuuuuu	cauuaug	2.255	0.0121
891	chuuuuu	cuuauuu	2.449	0.00716
907	chuuuuu	auguuuu	2.235	0.0127
936	chuuuuu	guguuuu	2.418	0.0078
937	chuuuuu	uguuuuu	2.653	0.00399
938	chuuuuu	guuuuuu	2.796	0.00259
939	chuuuuu	uuuuuua	2.551	0.00537
969	chuuuuu	cuuuucc	1.745	0.0405
1002	chuuuuu	auguuuu	1.806	0.0355
1003	chuuuuu	uguuuug	1.765	0.0388
1039	chuuuuu	gaauuuu	2.561	0.00522
1040	chuuuuu	aauuuuu	3.041	0.00118
1041	chuuuuu	auuuuuu	3.173	0.000754
1042	chuuuuu	uuuuuuu	3.235	0.000608
1043	chuuuuu	uuuuuuu	3.235	0.000608
1044	chuuuuu	uuuuuua	2.786	0.00267
1090	chuuuuu	auauuuu	2.02	0.0217
1091	chuuuuu	uauuuug	2.041	0.0206
Protein: CPEB4(Hs/Mm)
Sequence Position	Motif	K-mer	Z-score	P-value
467	uuuuuu	auuucu	1.843	0.0327
468	uuuuuu	uuucuu	1.861	0.0314
469	uuuuuu	uucuuu	1.861	0.0314
793	uuuuuu	cuuauu	2.035	0.0209
794	uuuuuu	uuauuu	1.904	0.0285
795	uuuuuu	uauuuu	2.043	0.0205
796	uuuuuu	auuuuc	1.93	0.0268
823	uuuuuu	cuguuu	2.443	0.00728
824	uuuuuu	uguuuu	2.409	0.008
825	uuuuuu	guuuua	2.304	0.0106
826	uuuuuu	uuuuau	2.287	0.0111
827	uuuuuu	uuuauu	2.287	0.0111
828	uuuuuu	uuauuu	2.287	0.0111
829	uuuuuu	uauuuu	2.452	0.0071
830	uuuuuu	auuuua	2.313	0.0104
831	uuuuuu	uuuuau	2.287	0.0111
832	uuuuuu	uuuauu	2.287	0.0111
844	uuuuuu	aauuuu	2.435	0.00745
845	uuuuuu	auuuug	2.374	0.0088
846	uuuuuu	uuuugu	2.287	0.0111
847	uuuuuu	uuuguu	2.287	0.0111
848	uuuuuu	uuguuu	2.287	0.0111
850	uuuuuu	guuugu	2.226	0.013
851	uuuuuu	uuuguu	2.261	0.0119
888	uuuuuu	auucuu	2.174	0.0149
891	uuuuuu	cuuauu	2.339	0.00967
892	uuuuuu	uuauuu	2.209	0.0136
900	uuuuuu	guuauu	2.183	0.0145
907	uuuuuu	auguuu	2.191	0.0142
908	uuuuuu	uguuuu	2.313	0.0104
909	uuuuuu	guuuua	2.243	0.0124
916	uuuuuu	guuuau	2.635	0.00421
920	uuuuuu	aucuuu	2.626	0.00432
936	uuuuuu	guguuu	2.574	0.00503
937	uuuuuu	uguuuu	2.722	0.00324
938	uuuuuu	guuuuu	3.13	0.000874
939	uuuuuu	uuuuuu	3.148	0.000822
940	uuuuuu	uuuuua	2.661	0.0039
1002	uuuuuu	auguuu	1.809	0.0352
1003	uuuuuu	uguuuu	1.922	0.0273
1004	uuuuuu	guuuug	1.896	0.029
1013	uuuuuu	gucuuu	1.809	0.0352
1040	uuuuuu	aauuuu	2.843	0.00223
1041	uuuuuu	auuuuu	3.33	0.000434
1042	uuuuuu	uuuuuu	3.357	0.000394
1043	uuuuuu	uuuuuu	3.357	0.000394
1044	uuuuuu	uuuuuu	3.357	0.000394
1045	uuuuuu	uuuuua	2.748	0.003
1074	uuuuuu	auuauu	2.017	0.0218
1090	uuuuuu	auauuu	2.017	0.0218
1091	uuuuuu	uauuuu	2.165	0.0152
1092	uuuuuu	auuuug	2.113	0.0173
1093	uuuuuu	uuuugu	2.052	0.0201
Protein: DAZ3(Hs/Mm)
Sequence Position	Motif	K-mer	Z-score	P-value
288	acguuu	accuuc	2.025	0.0214
516	acguuu	caguuu	1.913	0.0279
546	acguuu	gcguuc	1.95	0.0256
794	uuguuu	uuauuu	2.038	0.0208
795	uuguuu	uauuuu	1.788	0.0369
796	uuguuu	auuuuc	1.788	0.0369
823	uuguuu	cuguuu	3.327	0.000439
824	aguuuu	uguuuu	3.333	0.00043
825	uuguuu	guuuua	2.683	0.00365
826	uuguuu	uuuuau	2.683	0.00365
827	uuguuu	uuuauu	2.712	0.00334
828	uuguuu	uuauuu	3.173	0.000754
829	uuguuu	uauuuu	2.712	0.00334
830	uuguuu	auuuua	2.712	0.00334
831	uuguuu	uuuuau	2.712	0.00334
832	uuguuu	uuuauu	2.712	0.00334
845	uuguuu	auuuug	2.712	0.00334
846	uuguuu	uuuugu	2.712	0.00334
847	uuguuu	uuuguu	2.712	0.00334
848	uuguuu	uuguuu	3.49	0.000242
849	aguuuu	uguuug	3.346	0.00041
851	uuguuu	uuuguu	2.606	0.00458
852	uuguuu	uuguug	2.971	0.00148
853	aguuuu	uguuga	2.778	0.00273
865	acguuu	acauua	2.512	0.006
882	acguuu	auguua	2.7	0.00347
883	aguuuu	uguuaa	3.346	0.00041
892	uuguuu	uuauuu	2.856	0.00215
898	acguuu	aaguua	2.95	0.00159
899	aguuuu	aguuau	3.654	0.000129
907	acguuu	auguuu	3.388	0.000352
908	aguuuu	uguuuu	3.691	0.000112
909	uuguuu	guuuua	2.471	0.00674
914	acguuu	aaguuu	3.413	0.000321
915	aguuuu	aguuua	3.84	6.15e-05
920	uuguuu	aucuuu	2.942	0.00163
936	uuguuu	guguuu	3.279	0.000521
937	aguuuu	uguuuu	3.272	0.000534
938	uuguuu	guuuuu	3.125	0.000889
939	uuguuu	uuuuuu	3.288	0.000505
940	uuguuu	uuuuua	2.779	0.00273
987	aguuuu	aguucu	2.148	0.0159
1002	acguuu	auguuu	2.587	0.00484
1003	uuguuu	uguuuu	2.019	0.0217
1004	uuguuu	guuuug	2.019	0.0217
1013	uuguuu	gucuuu	2.231	0.0128
1041	uuguuu	auuuuu	3.125	0.000889
1042	uuguuu	uuuuuu	3.317	0.000455
1043	uuguuu	uuuuuu	3.317	0.000455
1044	uuguuu	uuuuuu	3.317	0.000455
1045	uuguuu	uuuuua	2.788	0.00265
1051	acguuu	acauuc	2.013	0.0221
1090	uuguuu	auauuu	2.106	0.0176
1091	uuguuu	uauuuu	1.962	0.0249
1092	uuguuu	auuuug	1.962	0.0249
1093	uuguuu	uuuugu	1.962	0.0249
Protein: DAZAP1(Hs/Mm)
Sequence Position	Motif	K-mer	Z-score	P-value
361	uauauag	uauuuaa	2.139	0.0162
371	uauauag	aauguac	1.833	0.0334
832	uauauag	uuuauua	2.014	0.022
835	uauauag	auuauaa	2.361	0.00911
876	uagkwwr	uaaguaa	2.701	0.00346
893	uagkwwr	uauuuaa	2.642	0.00412
897	uagkwwr	uaaguua	2.701	0.00346
946	uauauag	gauacag	1.722	0.0425
1069	uauauag	aaaauau	2.264	0.0118
1071	uauauag	aauauua	2.444	0.00726
1074	uauauag	auuauug	2.222	0.0131
1089	uauauag	aauauuu	2.819	0.00241
1100	uauauag	acuauua	2.778	0.00273
1110	uauauag	caaauaa	3.042	0.00118
1112	uauauag	aauaaau	3	0.00135
1114	uauauag	uaaauau	3	0.00135
Protein: EIF4G2(Hs/Mm)
Sequence Position	Motif	K-mer	Z-score	P-value
67	cgccg	cgccu	2.067	0.0194
88	cgccg	ugccg	2.067	0.0194
91	cgccg	cgccc	2.067	0.0194
221	gcgag	gcgag	1.813	0.0349
246	gcgag	gcaag	2.28	0.0113
528	gguugc	gguucc	2.13	0.0166
Protein: ELAVL4(Hs/Mm)
Sequence Position	Motif	K-mer	Z-score	P-value
361	uaauu	uauuu	1.77	0.0384
365	uaauu	uaacu	1.77	0.0384
370	uaauu	uaaug	1.77	0.0384
450	uuauu	cuauu	1.872	0.0306
469	uuauu	uucuu	1.991	0.0232
470	uuauu	ucuuu	1.743	0.0407
790	uaauu	uaacu	1.77	0.0384
794	uuauu	uuauu	2.431	0.00753
795	uuauu	uauuu	1.963	0.0248
796	uuauu	auuuu	1.963	0.0248
797	uuauu	uuuuc	1.991	0.0232
824	uuauu	uguuu	2.606	0.00458
825	uuauu	guuuu	2.606	0.00458
826	uuauu	uuuua	2.633	0.00423
828	uuauu	uuauu	3.413	0.000321
829	uuauu	uauuu	2.633	0.00423
830	uuauu	auuuu	2.633	0.00423
831	uuauu	uuuua	2.661	0.0039
833	uuauu	uuauu	3.413	0.000321
836	uuauu	uuaua	2.817	0.00242
839	uaauu	uaaug	2.434	0.00747
843	uaauu	gaauu	2.434	0.00747
845	uuauu	auuuu	2.633	0.00423
846	uuauu	uuuug	2.661	0.0039
848	uuauu	uuguu	3.092	0.000994
849	uuauu	uguuu	2.633	0.00423
852	uuauu	uuguu	3.092	0.000994
868	uuauu	uuaug	2.716	0.0033
876	uaauu	uaagu	3.044	0.00117
880	uaauu	uaaug	3.044	0.00117
885	uuauu	uuaau	2.716	0.0033
886	uaauu	uaauu	3.487	0.000244
889	uuauu	uucuu	2.972	0.00148
892	uuauu	uuauu	3.358	0.000393
893	uaauu	uauuu	3.071	0.00107
897	uaauu	uaagu	3.071	0.00107
901	uuauu	uuauu	3.358	0.000393
908	uuauu	uguuu	2.606	0.00458
909	uuauu	guuuu	2.606	0.00458
910	uuauu	uuuua	2.633	0.00423
913	uaauu	uaagu	2.434	0.00747
918	uuauu	uuauc	2.78	0.00272
921	uuauu	ucuuu	2.596	0.00472
937	uuauu	uguuu	2.413	0.00791
938	uuauu	guuuu	2.413	0.00791
939	uuauu	uuuuu	3	0.00135
940	uuauu	uuuuu	3	0.00135
941	uuauu	uuuua	2.44	0.00734
1003	uuauu	uguuu	1.771	0.0383
1004	uuauu	guuuu	1.881	0.03
1005	uuauu	uuuug	1.908	0.0282
1014	uuauu	ucuuu	1.881	0.03
1026	uuauu	ucauu	2.716	0.0033
1029	uuauu	uuaau	2.67	0.00379
1030	uaauu	uaaua	1.77	0.0384
1039	uaauu	gaauu	1.77	0.0384
1041	uuauu	auuuu	2.532	0.00567
1042	uuauu	uuuuu	3.239	0.0006
1043	uuauu	uuuuu	3.239	0.0006
1044	uuauu	uuuuu	3.239	0.0006
1045	uuauu	uuuuu	3.239	0.0006
1046	uuauu	uuuua	2.56	0.00523
1072	uuauu	auauu	2.477	0.00662
1075	uuauu	uuauu	2.844	0.00223
1090	uuauu	auauu	2.514	0.00597
1091	uuauu	uauuu	2.358	0.00919
1092	uuauu	auuuu	2.358	0.00919
1093	uuauu	uuuug	2.385	0.00854
1098	uaauu	uaacu	2.434	0.00747
1101	uuauu	cuauu	2.45	0.00714
1114	uaauu	uaaau	2.212	0.0135
Protein: ENOX1(Hs/Mm)
Sequence Position	Motif	K-mer	Z-score	P-value
345	hrkacag	gagucag	1.891	0.0293
349	hrkacag	cagagag	2.141	0.0161
481	hrkacag	aagucag	1.844	0.0326
Protein: ESRP2(Hs/Mm)
Sequence Position	Motif	K-mer	Z-score	P-value
390	ugggrad	ugggaaa	2.579	0.00495
409	ugggrad	agggaaa	2.276	0.0114
958	ugggrad	uggggaa	2.645	0.00408
959	ugggrad	ggggaaa	2.105	0.0176
Protein: FMR1(Hs/Mm)
Sequence Position	Motif	K-mer	Z-score	P-value
501	kgacarg	ggacacc	1.806	0.0355
728	kgacarg	ggacaag	3	0.00135
Protein: FUBP1(Hs/Mm)
Sequence Position	Motif	K-mer	Z-score	P-value
451	uauuu	uauuc	2.048	0.0203
466	uauuu	aauuu	1.936	0.0264
470	uauuu	ucuuu	2.208	0.0136
795	uauuu	uauuu	2.328	0.00996
797	uauuu	uuuuc	1.968	0.0245
822	uauguau	ccuguuu	2.56	0.00523
824	uauuu	uguuu	3.104	0.000955
826	uauuu	uuuua	2.584	0.00488
829	uauuu	uauuu	3.176	0.000747
831	uauuu	uuuua	2.584	0.00488
834	uauuu	uauua	2.656	0.00395
840	uauguau	aaugaau	2.773	0.00278
844	uauuu	aauuu	2.512	0.006
846	uauuu	uuuug	2.584	0.00488
847	uauguau	uuuguuu	3.013	0.00129
849	uauuu	uguuu	3.104	0.000955
851	uauguau	uuuguug	2.64	0.00415
853	uauuu	uguug	2.456	0.00702
857	uauguau	gauguga	2.653	0.00399
869	uauguau	uaugccu	2.613	0.00449
876	uauguau	uaaguaa	2.28	0.0113
881	uauguau	aauguua	2.56	0.00523
883	uauuu	uguua	2.432	0.00751
886	uauuu	uaauu	2.432	0.00751
893	uauuu	uauuu	3.024	0.00125
902	uauuu	uauug	2.624	0.00435
906	uauguau	gauguuu	2.827	0.00235
908	uauuu	uguuu	3.056	0.00112
910	uauuu	uuuua	2.56	0.00523
913	uauguau	uaaguuu	2.587	0.00484
919	uauuu	uaucu	2.536	0.00561
921	uauuu	ucuuu	2.992	0.00139
935	uauguau	aguguuu	2.04	0.0207
937	uauuu	uguuu	3.112	0.000929
939	uauuu	uuuuu	3.16	0.000789
940	uauuu	uuuuu	3.16	0.000789
941	uauuu	uuuua	2.56	0.00523
1003	uauuu	uguuu	2.432	0.00751
1005	uauuu	uuuug	2.04	0.0207
1014	uauuu	ucuuu	2.328	0.00996
1040	uauuu	aauuu	2.488	0.00642
1042	uauuu	uuuuu	3.176	0.000747
1043	uauuu	uuuuu	3.176	0.000747
1044	uauuu	uuuuu	3.176	0.000747
1045	uauuu	uuuuu	3.176	0.000747
1046	uauuu	uuuua	2.568	0.00511
1073	uauuu	uauua	2.392	0.00838
1076	uauuu	uauug	2.392	0.00838
1091	uauuu	uauuu	2.752	0.00296
1093	uauuu	uuuug	2.376	0.00875
1094	uauguau	uuuguaa	2.587	0.00484
1102	uauuu	uauua	2.688	0.00359
Protein: FUBP3(Hs/Mm)
Sequence Position	Motif	K-mer	Z-score	P-value
361	uauau	uauuu	2.165	0.0152
369	uuaau	uuaau	1.77	0.0384
468	uuuau	uuucu	1.901	0.0287
470	uuuau	ucuuu	1.752	0.0399
472	uuuau	uuuag	1.727	0.0421
793	uuuau	cuuau	1.934	0.0266
795	uuuau	uauuu	1.851	0.0321
796	uuuau	auuuu	1.851	0.0321
824	uuuau	uguuu	2.62	0.0044
825	uuuau	guuuu	2.62	0.0044
827	uuuau	uuuau	3.289	0.000503
828	uuaau	uuauu	2.549	0.0054
829	uauau	uauuu	2.825	0.00236
830	uuuau	auuuu	2.636	0.00419
832	uuuau	uuuau	3.289	0.000503
833	uuaau	uuauu	2.602	0.00463
835	uuuau	auuau	2.793	0.00261
837	uauau	uauaa	2.738	0.00309
838	uuaau	auaau	2.602	0.00463
842	uuaau	ugaau	2.602	0.00463
845	uuuau	auuuu	2.636	0.00419
847	uuuau	uuugu	2.926	0.00172
849	uuuau	uguuu	2.636	0.00419
851	uuuau	uuugu	2.926	0.00172
855	uuaau	uugau	2.602	0.00463
867	uuuau	auuau	2.38	0.00866
869	uauau	uaugc	2.32	0.0102
875	uuaau	uuaag	2.991	0.00139
876	uauau	uaagu	2.524	0.0058
879	uuaau	guaau	3.071	0.00107
885	uuaau	uuaau	3.487	0.000244
886	uauau	uaauu	2.369	0.00892
891	uuuau	cuuau	2.264	0.0118
892	uuaau	uuauu	3.08	0.00103
893	uauau	uauuu	2.777	0.00274
895	uuuau	uuuaa	2.405	0.00809
896	uuaau	uuaag	3.08	0.00103
897	uauau	uaagu	2.689	0.00358
900	uuuau	guuau	2.579	0.00495
901	uuaau	uuauu	3.08	0.00103
904	uuaau	uugau	3.08	0.00103
908	uuuau	uguuu	2.438	0.00738
909	uuuau	guuuu	2.438	0.00738
911	uuuau	uuuaa	2.405	0.00809
912	uuaau	uuaag	2.602	0.00463
913	uauau	uaagu	2.631	0.00426
917	uuuau	uuuau	3.264	0.000549
919	uauau	uaucu	2.825	0.00236
921	uuuau	ucuuu	2.62	0.0044
924	uuuau	uucau	2.587	0.00484
937	uuuau	uguuu	2.595	0.00473
938	uuuau	guuuu	2.595	0.00473
939	uuuau	uuuuu	3.149	0.000819
940	uuuau	uuuuu	3.149	0.000819
942	uuuau	uuuag	2.57	0.00508
1004	uuuau	guuuu	1.793	0.0365
1014	uuuau	ucuuu	1.793	0.0365
1029	uuuau	uuaau	2.529	0.00572
1041	uuuau	auuuu	2.545	0.00546
1042	uuuau	uuuuu	3.132	0.000868
1043	uuuau	uuuuu	3.132	0.000868
1044	uuuau	uuuuu	3.132	0.000868
1045	uuuau	uuuuu	3.132	0.000868
1047	uuuau	uuuaa	2.512	0.006
1071	uauau	aauau	2.456	0.00702
1074	uuuau	auuau	2.19	0.0143
1089	uauau	aauau	2.65	0.00402
1091	uauau	uauuu	2.971	0.00148
1092	uuuau	auuuu	2.066	0.0194
1094	uuuau	uuugu	2.347	0.00946
1098	uauau	uaacu	2.874	0.00203
1114	uauau	uaaau	3.417	0.000317
Protein: FUS(Hs/Mm)
Sequence Position	Motif	K-mer	Z-score	P-value
65	cgcgc	cucgc	2.036	0.0209
89	cgcgc	gccgc	2.398	0.00824
Protein: FXR2(Hs/Mm)
Sequence Position	Motif	K-mer	Z-score	P-value
728	dgacrrr	ggacaag	2.657	0.00394
Protein: G3BP2(Hs/Mm)
Sequence Position	Motif	K-mer	Z-score	P-value
197	aggaudr	aggaaga	2	0.0227
486	aggaudr	aggaugg	2.733	0.00314
999	aggaudr	gggaugu	1.907	0.0283
1022	aggaudr	agaauca	2.28	0.0113
Protein: HNRNPA0(Hs/Mm)
Sequence Position	Motif	K-mer	Z-score	P-value
205	auuagu	cucagu	1.974	0.0242
347	auuagu	gucaga	1.885	0.0297
472	auuagu	uuuagc	2.321	0.0101
483	auuagu	gucagg	1.859	0.0315
575	auuagu	cuuugg	1.795	0.0363
599	uauag	ucuag	1.966	0.0246
835	auuagu	auuaua	2.231	0.0128
837	uauag	uauaa	1.82	0.0344
850	auuagu	guuugu	2.436	0.00743
867	auuagu	auuaug	2.462	0.00691
874	auuagu	cuuaag	2.423	0.0077
884	auuagu	guuaau	2.423	0.0077
891	auuagu	cuuauu	2.462	0.00691
900	auuagu	guuauu	2.359	0.00916
902	uauag	uauug	2.124	0.0168
932	uauag	acuag	2.888	0.00194
942	uauag	uuuag	3.079	0.00104
948	uauag	uacag	2.528	0.00574
956	auuagu	cuuggg	1.949	0.0256
1015	auuagu	cuuugc	1.936	0.0264
1028	auuagu	auuaau	2.244	0.0124
1076	uauag	uauug	1.843	0.0327
Protein: HNRNPA1(Hs/Mm)
Sequence Position	Motif	K-mer	Z-score	P-value
321	duagggw	caaggga	1.932	0.0267
342	duagggw	cuagagu	1.757	0.0395
346	rgnyag	agucag	2.164	0.0152
350	rgnyag	agagag	1.891	0.0293
407	duagggw	caaggga	2.514	0.00597
854	guaguagu	guugaugu	1.705	0.0441
930	guaguagu	guacuagu	2.754	0.00294
933	duagggw	cuagugu	2.757	0.00292
943	duagggw	uuagaua	2.689	0.00358
956	duagggw	cuugggg	2.689	0.00358
957	duagggw	uugggga	3.081	0.00103
Protein: HNRNPA1L2(Hs/Mm)
Sequence Position	Motif	K-mer	Z-score	P-value
321	duagggw	caaggga	1.845	0.0325
342	duagggw	cuagagu	1.803	0.0357
896	duagggw	uuaaguu	1.873	0.0305
912	duagggw	uuaaguu	1.986	0.0235
933	duagggw	cuagugu	2.789	0.00264
943	duagggw	uuagaua	2.38	0.00866
956	duagggw	cuugggg	2.31	0.0104
957	duagggw	uugggga	2.775	0.00276
Protein: HNRNPA2B1(Hs/Mm)
Sequence Position	Motif	K-mer	Z-score	P-value
321	duagggw	caaggga	2.067	0.0194
342	duagggw	cuagagu	1.787	0.037
407	duagggw	caaggga	2.76	0.00289
933	duagggw	cuagugu	2.587	0.00484
957	duagggw	uugggga	2.92	0.00175
Protein: HNRNPC(Hs/Mm)
Sequence Position	Motif	K-mer	Z-score	P-value
467	huuuuuk	auuucuu	2.152	0.0157
468	huuuuuk	uuucuuu	2.027	0.0213
469	huuuuuk	uucuuua	1.804	0.0356
793	huuuuuk	cuuauuu	2.17	0.015
794	huuuuuk	uuauuuu	2.161	0.0153
795	huuuuuk	uauuuuc	1.955	0.0253
796	huuuuuk	auuuucc	2.17	0.015
797	uuuuu	uuuuc	1.788	0.0369
823	huuuuuk	cuguuuu	2.607	0.00457
824	huuuuuk	uguuuua	2.295	0.0109
825	huuuuuk	guuuuau	2.536	0.00561
826	huuuuuk	uuuuauu	2.598	0.00469
827	huuuuuk	uuuauuu	2.598	0.00469
828	huuuuuk	uuauuuu	2.598	0.00469
829	huuuuuk	uauuuua	2.295	0.0109
830	huuuuuk	auuuuau	2.795	0.0026
831	huuuuuk	uuuuauu	2.598	0.00469
832	huuuuuk	uuuauua	2.295	0.0109
833	uuuuu	uuauu	2.185	0.0144
844	huuuuuk	aauuuug	2.679	0.00369
845	huuuuuk	auuuugu	2.795	0.0026
846	huuuuuk	uuuuguu	2.598	0.00469
847	huuuuuk	uuuguuu	2.598	0.00469
848	huuuuuk	uuguuug	2.438	0.00738
849	uuuuu	uguuu	2.185	0.0144
850	huuuuuk	guuuguu	2.536	0.00561
851	huuuuuk	uuuguug	2.429	0.00757
852	uuuuu	uuguu	2.171	0.015
888	huuuuuk	auucuua	2.402	0.00815
889	uuuuu	uucuu	2.027	0.0213
891	huuuuuk	cuuauuu	2.446	0.00722
892	huuuuuk	uuauuua	2.179	0.0147
893	uuuuu	uauuu	2.048	0.0203
900	huuuuuk	guuauug	2.286	0.0111
901	uuuuu	uuauu	2.062	0.0196
907	huuuuuk	auguuuu	2.616	0.00445
908	huuuuuk	uguuuua	2.205	0.0137
909	uuuuu	guuuu	2.137	0.0163
910	uuuuu	uuuua	2.062	0.0196
916	huuuuuk	guuuauc	2.491	0.00637
917	uuuuu	uuuau	2.534	0.00564
920	huuuuuk	aucuuuc	2.795	0.0026
921	uuuuu	ucuuu	2.534	0.00564
936	huuuuuk	guguuuu	2.679	0.00369
937	huuuuuk	uguuuuu	2.732	0.00315
938	huuuuuk	guuuuuu	3.089	0.001
939	uuuuu	uuuuu	3.021	0.00126
940	uuuuu	uuuuu	3.021	0.00126
941	uuuuu	uuuua	2.486	0.00646
1002	huuuuuk	auguuuu	2.098	0.018
1003	huuuuuk	uguuuug	1.893	0.0292
1004	uuuuu	guuuu	1.822	0.0342
1005	uuuuu	uuuug	1.747	0.0403
1013	huuuuuk	gucuuug	1.848	0.0323
1014	uuuuu	ucuuu	1.747	0.0403
1040	huuuuuk	aauuuuu	3.232	0.000615
1041	huuuuuk	auuuuuu	3.688	0.000113
1042	huuuuuk	uuuuuuu	3.562	0.000184
1043	huuuuuk	uuuuuuu	3.562	0.000184
1044	huuuuuk	uuuuuua	3.304	0.000477
1045	uuuuu	uuuuu	3.212	0.000659
1046	uuuuu	uuuua	2.562	0.0052
1074	huuuuuk	auuauug	2.571	0.00507
1075	uuuuu	uuauu	1.952	0.0255
1090	huuuuuk	auauuuu	2.696	0.00351
1091	huuuuuk	uauuuug	2.348	0.00944
1092	huuuuuk	auuuugu	2.714	0.00332
1093	huuuuuk	uuuugua	2.241	0.0125
1094	uuuuu	uuugu	1.952	0.0255
Protein: HNRNPCL1(Hs/Mm)
Sequence Position	Motif	K-mer	Z-score	P-value
467	huuuuuk	auuucuu	2.158	0.0155
468	huuuuuk	uuucuuu	2.053	0.02
469	uuuuu	uucuu	1.827	0.0338
470	uuuuu	ucuuu	1.827	0.0338
793	huuuuuk	cuuauuu	2.175	0.0148
794	huuuuuk	uuauuuu	2.184	0.0145
795	huuuuuk	uauuuuc	1.956	0.0252
796	huuuuuk	auuuucc	2.14	0.0162
797	uuuuu	uuuuc	1.97	0.0244
823	huuuuuk	cuguuuu	2.596	0.00472
824	uuuuu	uguuu	2.421	0.00774
825	huuuuuk	guuuuau	2.535	0.00562
826	uuuuu	uuuua	2.632	0.00424
827	huuuuuk	uuuauuu	2.605	0.00459
828	huuuuuk	uuauuuu	2.605	0.00459
829	uuuuu	uauuu	2.421	0.00774
830	huuuuuk	auuuuau	2.772	0.00279
831	uuuuu	uuuua	2.632	0.00424
832	uuuuu	uuuau	2.421	0.00774
833	uuuuu	uuauu	2.421	0.00774
844	huuuuuk	aauuuug	2.623	0.00436
845	huuuuuk	auuuugu	2.772	0.00279
846	huuuuuk	uuuuguu	2.605	0.00459
847	huuuuuk	uuuguuu	2.605	0.00459
848	uuuuu	uuguu	2.421	0.00774
849	uuuuu	uguuu	2.421	0.00774
850	huuuuuk	guuuguu	2.535	0.00562
851	uuuuu	uuugu	2.421	0.00774
852	uuuuu	uuguu	2.368	0.00894
888	huuuuuk	auucuua	2.36	0.00914
889	uuuuu	uucuu	2.338	0.00969
891	huuuuuk	cuuauuu	2.439	0.00736
892	uuuuu	uuauu	2.346	0.00949
893	uuuuu	uauuu	2.346	0.00949
900	huuuuuk	guuauug	2.246	0.0124
901	uuuuu	uuauu	2.346	0.00949
907	huuuuuk	auguuuu	2.588	0.00483
908	uuuuu	uguuu	2.346	0.00949
909	uuuuu	guuuu	2.346	0.00949
910	uuuuu	uuuua	2.474	0.00668
917	uuuuu	uuuau	2.774	0.00277
920	huuuuuk	aucuuuc	2.746	0.00302
921	uuuuu	ucuuu	2.774	0.00277
936	huuuuuk	guguuuu	2.684	0.00364
937	huuuuuk	uguuuuu	2.746	0.00302
938	huuuuuk	guuuuuu	3.088	0.00101
939	uuuuu	uuuuu	3.278	0.000523
940	uuuuu	uuuuu	3.278	0.000523
941	uuuuu	uuuua	2.97	0.00149
1002	huuuuuk	auguuuu	2.079	0.0188
1003	uuuuu	uguuu	2.143	0.0161
1004	uuuuu	guuuu	2.143	0.0161
1005	uuuuu	uuuug	2.188	0.0143
1013	huuuuuk	gucuuug	1.816	0.0347
1014	uuuuu	ucuuu	2.143	0.0161
1040	huuuuuk	aauuuuu	3.219	0.000643
1041	huuuuuk	auuuuuu	3.675	0.000119
1042	huuuuuk	uuuuuuu	3.57	0.000178
1043	huuuuuk	uuuuuuu	3.57	0.000178
1044	uuuuu	uuuuu	3.451	0.000279
1045	uuuuu	uuuuu	3.451	0.000279
1046	uuuuu	uuuua	3.06	0.00111
1074	huuuuuk	auuauug	2.518	0.0059
1075	uuuuu	uuauu	2.203	0.0138
1090	huuuuuk	auauuuu	2.658	0.00393
1091	huuuuuk	uauuuug	2.333	0.00982
1092	huuuuuk	auuuugu	2.684	0.00364
1093	uuuuu	uuuug	2.263	0.0118
1094	uuuuu	uuugu	2.218	0.0133
Protein: HNRNPD(Hs/Mm)
Sequence Position	Motif	K-mer	Z-score	P-value
361	uauuaa	uauuua	1.683	0.0462
826	uauuaa	uuuuau	3.061	0.0011
829	uauuaa	uauuuu	3.085	0.00102
831	uauuaa	uuuuau	3.061	0.0011
834	uauuaa	uauuau	3.366	0.000381
837	uauuaa	uauaau	2.951	0.00158
844	uauuaa	aauuuu	2.695	0.00352
866	uauuaa	cauuau	2.463	0.00689
883	uauuaa	uguuaa	2.732	0.00315
890	uauuaa	ucuuau	2.744	0.00303
893	uauuaa	uauuua	2.89	0.00193
894	uauuaa	auuuaa	2.451	0.00712
902	uauuaa	uauuga	2.78	0.00272
910	uauuaa	uuuuaa	2.854	0.00216
931	uauuaa	uacuag	2.244	0.0124
941	uauuaa	uuuuag	2.11	0.0174
1027	uauuaa	cauuaa	2.72	0.00326
1030	uauuaa	uaauac	2.5	0.00621
1040	uauuaa	aauuuu	2.354	0.00929
1046	uauuaa	uuuuaa	2.732	0.00315
1073	uauuaa	uauuau	2.939	0.00165
1076	uauuaa	uauugu	2.537	0.00559
1091	uauuaa	uauuuu	3.232	0.000615
1102	uauuaa	uauuac	3.22	0.000641
Protein: HNRNPDL(Hs/Mm)
Sequence Position	Motif	K-mer	Z-score	P-value
184	uaauu	uaacu	1.781	0.0375
361	uaauu	uauuu	2.19	0.0143
365	uaauu	uaacu	2.2	0.0139
370	uaauu	uaaug	2.2	0.0139
393	uaaaa	gaaaa	2.066	0.0194
412	uaaaa	gaaaa	1.653	0.0492
413	uaaaa	aaaaa	1.653	0.0492
790	uaauu	uaacu	1.686	0.0459
827	uauau	uuuau	2.272	0.0115
828	uaauu	uuauu	2.305	0.0106
829	uaauu	uauuu	2.305	0.0106
832	uauau	uuuau	2.272	0.0115
833	uaauu	uuauu	2.305	0.0106
837	uauau	uauaa	2.272	0.0115
839	uaauu	uaaug	2.457	0.00701
843	uaauu	gaauu	2.305	0.0106
876	uaauu	uaagu	3.057	0.00112
880	uaauu	uaaug	3.057	0.00112
886	uaauu	uaauu	3.39	0.000349
892	uaauu	uuauu	2.8	0.00256
893	uaauu	uauuu	2.8	0.00256
897	uaauu	uaagu	3.086	0.00101
901	uaauu	uuauu	2.8	0.00256
913	uaauu	uaagu	2.533	0.00565
917	uauau	uuuau	1.833	0.0334
919	uauau	uaucu	1.833	0.0334
1026	uaauu	ucauu	2.276	0.0114
1030	uaauu	uaaua	2.571	0.00507
1033	uaaaa	uacaa	1.653	0.0492
1039	uaauu	gaauu	2.276	0.0114
1049	uaaaa	uaaca	2.479	0.00659
1068	uaauu	uaaaa	2.381	0.00863
1071	uauau	aauau	1.833	0.0334
1075	uaauu	uuauu	2.362	0.00909
1089	uauau	aauau	2.272	0.0115
1091	uaauu	uauuu	2.571	0.00507
1098	uaauu	uaacu	2.762	0.00287
1114	uauau	uaaau	3.044	0.00117
Protein: HNRNPF(Hs/Mm)
Sequence Position	Motif	K-mer	Z-score	P-value
390	agggu	uggga	2.622	0.00437
701	gugkau	gugggu	2.339	0.00967
708	gugkau	caggau	2.214	0.0134
726	gugkau	cuggac	2.268	0.0117
936	gugkau	guguuu	1.982	0.0237
958	agggu	ugggg	1.704	0.0442
1010	agggu	agggu	1.745	0.0405
1080	gugkau	guggaa	2.589	0.00481
Protein: HNRNPH1(Hs/Mm)
Sequence Position	Motif	K-mer	Z-score	P-value
211	gargag	gcagag	2.35	0.00939
315	gargag	guggag	1.75	0.0401
749	gargag	gaagac	1.89	0.0294
Protein: HNRNPK(Hs/Mm)
Sequence Position	Motif	K-mer	Z-score	P-value
39	ccawmcc	ccaauuc	2.812	0.00246
57	cacgc	cucgc	1.952	0.0255
61	cacgc	cacuc	1.952	0.0255
65	cacgc	cucgc	1.952	0.0255
109	gccca	gcuca	1.655	0.049
131	gccca	cccca	1.655	0.049
143	gccca	gcuca	2.109	0.0175
164	gccca	gcccc	1.655	0.049
165	gccca	cccca	1.655	0.049
285	ccawmcc	ccaaccu	2.87	0.00205
289	ccawmcc	ccuuccc	2.667	0.00383
448	gccca	gccua	1.655	0.049
600	ccawmcc	cuagacc	1.812	0.035
605	ccawmcc	ccaaaac	2.522	0.00583
628	ccawmcc	cuaacuc	2.681	0.00367
641	ccawmcc	cccuccc	2.565	0.00516
642	ccawmcc	ccucccc	2.478	0.00661
645	gccca	cccca	2.109	0.0175
656	ccawmcc	caagacc	2.217	0.0133
659	gccca	gacca	2.109	0.0175
668	gccca	ggcca	2.336	0.00975
669	gccca	gccaa	2.336	0.00975
689	gccca	cccca	1.655	0.049
734	ccawmcc	gcaaacc	2.928	0.00171
735	ccawmcc	caaaccc	3.159	0.000792
740	ccawmcc	ccaaacu	3.072	0.00106
741	ccawmcc	caaacuc	2.594	0.00474
770	ccawmcc	acaaccc	2.072	0.0191
Protein: HNRNPL(Hs/Mm)
Sequence Position	Motif	K-mer	Z-score	P-value
31	amayama	agaaaca	2.547	0.00543
35	amayama	acaucca	2.493	0.00633
280	amayama	gcacacc	1.907	0.0283
403	acacrav	gcaccaa	1.803	0.0357
422	acacrav	accccaa	1.803	0.0357
428	acacrav	acaucac	1.803	0.0357
730	amayama	acaagca	2.493	0.00633
736	amayama	aaaccca	2.973	0.00147
738	amayama	acccaaa	2.96	0.00154
758	uacaca	aacacu	2.632	0.00424
759	amayama	acacuca	3.24	0.000598
760	uacaca	cacuca	2.447	0.0072
765	acacrav	acuccac	2.437	0.0074
767	uacaca	uccaca	2.461	0.00693
768	acacrav	ccacaac	2.746	0.00302
772	uacaca	aaccca	2.145	0.016
773	acacrav	acccaag	2.746	0.00302
814	amayama	ccagaca	1.973	0.0242
816	amayama	agacacc	2	0.0227
818	amayama	acacccu	1.747	0.0403
944	uacaca	uagaua	1.816	0.0347
945	amayama	agauaca	2.08	0.0188
946	uacaca	gauaca	1.974	0.0242
947	amayama	auacaga	2.013	0.0221
948	uacaca	uacaga	2.145	0.016
949	amayama	acagaga	1.96	0.025
1031	uacaca	aauaca	1.947	0.0258
1032	amayama	auacaaa	2.573	0.00504
1033	uacaca	uacaaa	2.118	0.0171
1034	amayama	acaaaga	2.453	0.00708
1050	uacaca	aacauu	2.158	0.0155
1105	uacaca	uacacc	2.947	0.0016
1106	amayama	acaccaa	2.68	0.00368
1111	amayama	aaauaaa	2.64	0.00415
1114	uacaca	uaaaua	2.566	0.00514
Protein: HNRNPM(Hs/Mm)
Sequence Position	Motif	K-mer	Z-score	P-value
825	gguugguu	guuuuauu	2.508	0.00607
846	gguugguu	uuuuguuu	2.778	0.00273
849	gguugguu	uguuuguu	3.032	0.00121
850	gguugguu	guuuguug	2.762	0.00287
853	gguugguu	uguugaug	2.571	0.00507
1000	gguugguu	ggauguuu	2.143	0.0161
1011	gguugguu	gggucuuu	1.794	0.0364
Protein: HNRNPU(Hs/Mm)
Sequence Position	Motif	K-mer	Z-score	P-value
837	uguauug	uauaaug	2.453	0.00708
842	uguauug	ugaauuu	2.281	0.0113
851	uguauug	uuuguug	2.047	0.0203
878	uguauug	aguaaug	2.062	0.0196
900	uguauug	guuauug	1.797	0.0362
1060	uguauug	ugcauug	2.328	0.00996
1074	uguauug	auuauug	2.375	0.00877
1082	uguauug	ggaaaug	2.344	0.00954
Protein: HNRPLL(Hs/Mm)
Sequence Position	Motif	K-mer	Z-score	P-value
31	rcahaca	agaaaca	3	0.00135
35	rcahaca	acaucca	3.101	0.000964
145	rcahaca	ucagcca	2.304	0.0106
151	rcahaca	agaugca	2.051	0.0201
155	rcahaca	gcaauca	2.215	0.0134
167	rcahaca	ccaguca	2.089	0.0184
280	rcahaca	gcacacc	1.873	0.0305
730	rcahaca	acaagca	3.025	0.00124
734	rcahaca	gcaaacc	3.038	0.00119
736	rcahaca	aaaccca	3.076	0.00105
759	rcahaca	acacuca	3.304	0.000477
814	rcahaca	ccagaca	2.19	0.0143
818	rcahaca	acacccu	1.873	0.0305
945	rcahaca	agauaca	2.101	0.0178
949	rcahaca	acagaga	2.051	0.0201
1034	rcahaca	acaaaga	2.506	0.00611
Protein: HuR(Hs/Mm)
Sequence Position	Motif	K-mer	Z-score	P-value
468	uukruuu	uuucuuu	1.923	0.0272
473	uukruuu	uuagcuu	1.747	0.0403
793	uukruuu	cuuauuu	2.176	0.0148
794	uukruuu	uuauuuu	2.319	0.0102
805	uukruuu	uagcuuu	2.747	0.00301
823	uukruuu	cuguuuu	3.22	0.000641
826	uukruuu	uuuuauu	2.857	0.00214
827	uukruuu	uuuauuu	3.593	0.000163
828	uukruuu	uuauuuu	3.396	0.000342
831	uukruuu	uuuuauu	2.857	0.00214
832	uukruuu	uuuauua	3.011	0.0013
841	uukruuu	augaauu	2.846	0.00221
842	uukruuu	ugaauuu	2.824	0.00237
846	uukruuu	uuuuguu	2.934	0.00167
847	uukruuu	uuuguuu	3.714	0.000102
848	uukruuu	uuguuug	3.099	0.000971
851	uukruuu	uuuguug	3.231	0.000617
855	uukruuu	uugaugu	2.989	0.0014
885	uukruuu	uuaauuc	2.396	0.00829
891	uukruuu	cuuauuu	2.659	0.00392
896	uukruuu	uuaaguu	2.505	0.00612
904	uukruuu	uugaugu	2.692	0.00355
907	uukruuu	auguuuu	2.791	0.00263
912	uukruuu	uuaaguu	2.538	0.00557
913	uukruuu	uaaguuu	2.626	0.00432
917	uukruuu	uuuaucu	2.495	0.0063
936	uukruuu	guguuuu	2.527	0.00575
938	uukruuu	guuuuuu	2.374	0.0088
939	uukruuu	uuuuuua	2.198	0.014
1041	uukruuu	auuuuuu	2.582	0.00491
1042	uukruuu	uuuuuuu	2.89	0.00193
1043	uukruuu	uuuuuuu	2.89	0.00193
1044	uukruuu	uuuuuua	2.341	0.00962
Protein: IGF2BP1(Hs/Mm)
Sequence Position	Motif	K-mer	Z-score	P-value
1104	auaca	uuaca	2.22	0.0132
1113	auaca	auaaa	2.22	0.0132
Protein: IGF2BP2(Hs/Mm)
Sequence Position	Motif	K-mer	Z-score	P-value
31	vmahwca	agaaaca	2.753	0.00295
35	vmahwca	acaucca	2.644	0.0041
155	vmahwca	gcaauca	2.315	0.0103
167	vmahwca	ccaguca	2.082	0.0187
278	caacaca	cagcaca	1.914	0.0278
280	caacaca	gcacacc	1.757	0.0395
457	caacaca	gaacacc	1.729	0.0419
730	vmahwca	acaagca	2.589	0.00481
736	vmahwca	aaaccca	2.822	0.00239
757	caacaca	gaacacu	3.086	0.00101
759	vmahwca	acacuca	2.877	0.00201
766	caacaca	cuccaca	2.714	0.00332
771	caacaca	caaccca	2.957	0.00155
1022	vmahwca	agaauca	2.096	0.018
1030	vmahwca	uaauaca	2.507	0.00609
1032	caacaca	auacaaa	2.429	0.00757
1034	vmahwca	acaaaga	2.726	0.00321
1057	caacaca	caaugca	1.971	0.0244
1104	caacaca	uuacacc	2.543	0.0055
1109	vmahwca	ccaaaua	2.11	0.0174
1111	caacaca	aaauaaa	2.543	0.0055
Protein: IGF2BP3(Hs/Mm)
Sequence Position	Motif	K-mer	Z-score	P-value
31	amahwca	agaaaca	2.194	0.0141
35	amahwca	acaucca	2.149	0.0158
730	amahwca	acaagca	2.045	0.0204
736	amahwca	aaaccca	2.716	0.0033
759	amahwca	acacuca	2.925	0.00172
945	amahwca	agauaca	1.791	0.0366
1022	amahwca	agaauca	2.358	0.00919
1030	amahwca	uaauaca	2.522	0.00583
1032	amahwca	auacaaa	2.328	0.00996
1034	amahwca	acaaaga	2.582	0.00491
1111	amahwca	aaauaaa	2.164	0.0152
Protein: KHDRBS1(Hs/Mm)
Sequence Position	Motif	K-mer	Z-score	P-value
835	auaaaav	auuauaa	1.856	0.0317
838	auaaaav	auaauga	1.825	0.034
1028	auaaaav	auuaaua	2.093	0.0182
1029	auaaaav	uuaauac	2.155	0.0156
1032	auaaaav	auacaaa	2.371	0.00887
1067	auaaaav	cuaaaau	2.278	0.0114
1113	auaaaav	auaaaua	2.68	0.00368
Protein: KHDRBS2(Hs/Mm)
Sequence Position	Motif	K-mer	Z-score	P-value
157	rauaaam	aaucaau	1.788	0.0369
362	aauaaa	auuuaa	2	0.0227
367	aauaaa	acuuaa	2.023	0.0215
412	rauaaam	gaaaaag	1.718	0.0429
837	aauaaa	uauaau	1.655	0.049
840	aauaaa	aaugaa	1.667	0.0478
878	aauaaa	aguaau	2.046	0.0204
894	aauaaa	auuuaa	2.126	0.0168
1027	aauaaa	cauuaa	2.287	0.0111
1028	aauaaa	auuaau	2.299	0.0108
1031	aauaaa	aauaca	2.333	0.00982
1066	aauaaa	gcuaaa	2.345	0.00951
1085	aauaaa	aaugaa	2.391	0.0084
1111	rauaaam	aaauaaa	2.176	0.0148
1112	aauaaa	aauaaa	3.195	0.000699
Protein: KHDRBS3(Hs/Mm)
Sequence Position	Motif	K-mer	Z-score	P-value
157	auaaav	aaucaa	1.981	0.0238
182	aauaaa	uauaac	1.667	0.0478
335	auaaav	cauaaa	2.113	0.0173
362	aauaaa	auuuaa	1.933	0.0266
363	aauaaa	uuuaac	2	0.0227
368	aauaaa	cuuaau	1.911	0.028
375	aauaaa	uacaaa	1.967	0.0246
412	auaaav	gaaaaa	2.264	0.0118
837	auaaav	uauaau	1.953	0.0254
840	auaaav	aaugaa	1.981	0.0238
874	aauaaa	cuuaag	1.9	0.0287
884	aauaaa	guuaau	1.9	0.0287
894	aauaaa	auuuaa	2.089	0.0184
895	aauaaa	uuuaag	2.178	0.0147
910	aauaaa	uuuuaa	1.711	0.0435
911	aauaaa	uuuaag	1.833	0.0334
1027	aauaaa	cauuaa	2.2	0.0139
1028	aauaaa	auuaau	2.267	0.0117
1031	aauaaa	aauaca	2.289	0.011
1033	aauaaa	uacaaa	2.178	0.0147
1046	aauaaa	uuuuaa	2.3	0.0107
1047	aauaaa	uuuaac	2.444	0.00726
1066	aauaaa	gcuaaa	2.267	0.0117
1085	aauaaa	aaugaa	2.067	0.0194
1103	aauaaa	auuaca	2.511	0.00602
1112	aauaaa	aauaaa	3	0.00135
Protein: KHSRP(Hs/Mm)
Sequence Position	Motif	K-mer	Z-score	P-value
469	uuuuu	uucuu	1.763	0.0389
794	uuuuu	uuauu	2.13	0.0166
795	uuuuu	uauuu	1.771	0.0383
796	uuuuu	auuuu	1.771	0.0383
797	uuuuu	uuuuc	1.771	0.0383
824	uguau	uguuu	3.093	0.000991
825	uuuuu	guuuu	2.336	0.00975
826	uuuuu	uuuua	2.336	0.00975
827	uguau	uuuau	2.822	0.00239
828	uuuuu	uuauu	2.954	0.00157
829	uguau	uauuu	2.804	0.00252
830	uuuuu	auuuu	2.351	0.00936
831	uuuuu	uuuua	2.351	0.00936
832	uguau	uuuau	2.832	0.00231
833	uuuuu	uuauu	2.954	0.00157
836	uuuuu	uuaua	2.298	0.0108
842	uguau	ugaau	2.579	0.00495
845	uuuuu	auuuu	2.351	0.00936
846	uuuuu	uuuug	2.351	0.00936
847	uuuuu	uuugu	2.351	0.00936
848	uuuuu	uuguu	2.687	0.0036
849	uguau	uguuu	3.112	0.000929
851	uuuuu	uuugu	2.351	0.00936
852	uuuuu	uuguu	2.687	0.0036
868	uuuuu	uuaug	2.214	0.0134
885	uuuuu	uuaau	2.275	0.0115
886	uuuuu	uaauu	2.275	0.0115
889	uuuuu	uucuu	2.634	0.00422
892	uuuuu	uuauu	2.908	0.00182
893	uguau	uauuu	2.421	0.00774
901	uuuuu	uuauu	2.908	0.00182
908	uguau	uguuu	2.813	0.00245
909	uuuuu	guuuu	2.328	0.00996
910	uuuuu	uuuua	2.328	0.00996
917	uguau	uuuau	2.813	0.00245
918	uuuuu	uuauc	2.366	0.00899
919	uguau	uaucu	2.467	0.00681
921	uguau	ucuuu	2.514	0.00597
937	uguau	uguuu	2.776	0.00275
938	uuuuu	guuuu	2.305	0.0106
939	uuuuu	uuuuu	2.878	0.002
940	uuuuu	uuuuu	2.878	0.002
941	uuuuu	uuuua	2.305	0.0106
1004	uuuuu	guuuu	1.664	0.0481
1005	uuuuu	uuuug	1.664	0.0481
1014	uuuuu	ucuuu	1.664	0.0481
1026	uuuuu	ucauu	2.42	0.00776
1029	uuuuu	uuaau	2.412	0.00793
1041	uuuuu	auuuu	2.45	0.00714
1042	uuuuu	uuuuu	3.168	0.000767
1043	uuuuu	uuuuu	3.168	0.000767
1044	uuuuu	uuuuu	3.168	0.000767
1045	uuuuu	uuuuu	3.168	0.000767
1046	uuuuu	uuuua	2.45	0.00714
1060	uguau	ugcau	1.916	0.0277
1072	uuuuu	auauu	2.015	0.022
1075	uuuuu	uuauu	2.42	0.00776
1087	uguau	ugaau	1.991	0.0232
1090	uuuuu	auauu	2.038	0.0208
1091	uguau	uauuu	2.178	0.0147
1092	uuuuu	auuuu	2.084	0.0186
1093	uuuuu	uuuug	2.084	0.0186
1094	uuuuu	uuugu	2.099	0.0179
1096	uguau	uguaa	2.374	0.0088
1101	uuuuu	cuauu	2.084	0.0186
Protein: LIN28A(Hs/Mm)
Sequence Position	Motif	K-mer	Z-score	P-value
230	hggagwa	agaagaa	1.892	0.0292
324	hggagwa	gggacaa	2.014	0.022
Protein: MATR3(Hs/Mm)
Sequence Position	Motif	K-mer	Z-score	P-value
287	maucuur	aaccuuc	1.662	0.0483
474	maucuur	uagcuug	1.865	0.0311
625	maucuur	caucuaa	1.743	0.0407
650	maucuur	cagcuuc	1.676	0.0469
780	maucuur	aaucugc	2.135	0.0164
790	maucuur	uaacuua	2.081	0.0187
805	maucuur	uagcuuu	2.311	0.0104
829	maucuur	uauuuua	2.189	0.0143
844	maucuur	aauuuug	2.554	0.00532
881	maucuur	aauguua	2.365	0.00902
888	maucuur	auucuua	2.446	0.00722
1024	maucuur	aaucauu	2.189	0.0143
1071	maucuur	aauauua	2.446	0.00722
1074	maucuur	auuauug	2.216	0.0133
1089	maucuur	aauauuu	2.392	0.00838
1091	maucuur	uauuuug	2.5	0.00621
Protein: MBNL1(Hs/Mm)
Sequence Position	Motif	K-mer	Z-score	P-value
87	gcgcagc	cugccgc	1.792	0.0366
104	gcgcagc	cugcugc	1.958	0.0251
105	cgcuu	ugcug	1.875	0.0304
108	cgcuu	ugcuc	1.763	0.0389
154	ugcua	ugcaa	1.66	0.0485
176	ugcua	ugcug	1.66	0.0485
179	ugcua	uguua	1.66	0.0485
567	gcgcagc	uggcagc	2.486	0.00646
580	gcgcagc	gugcaga	2.306	0.0106
589	gcgcagc	gggcugc	2.292	0.011
954	gcuugc	gacuug	2.117	0.0171
967	gcuugc	ugcuuu	2.195	0.0141
975	gcuugc	cucuug	2.104	0.0177
Protein: MSI1(Hs/Mm)
Sequence Position	Motif	K-mer	Z-score	P-value
229	uagca	uagaa	2.567	0.00513
232	uagca	aagaa	2.087	0.0184
241	uagca	cagca	2.298	0.0108
244	uagca	cagca	2.298	0.0108
474	uaguwrg	uagcuug	2.061	0.0197
932	auuaguu	acuagug	2.349	0.00941
1033	uagca	uacaa	1.817	0.0346
1037	uagca	aagaa	1.817	0.0346
1089	auuaguu	aauauuu	1.968	0.0245
Protein: NOVA1(Hs/Mm)
Sequence Position	Motif	K-mer	Z-score	P-value
158	aucac	aucaa	1.781	0.0375
170	aucac	gucac	2.257	0.012
183	aucac	auaac	2.495	0.0063
188	aucac	uucac	2.257	0.012
203	aucac	aucuc	1.781	0.0375
1025	uucauaa	aucauua	2.267	0.0117
1050	uucauaa	aacauuc	2.517	0.00592
Protein: NUPL2(Hs/Mm)
Sequence Position	Motif	K-mer	Z-score	P-value
133	caaagg	ccaagg	1.83	0.0336
134	caaagg	caaggg	1.83	0.0336
377	caaagg	caaagg	2.773	0.00278
386	caaagg	ccaaug	2.75	0.00298
387	caaagg	caaugg	3.057	0.00112
394	aaaauaa	aaaacug	2.065	0.0195
406	caaagg	ccaagg	2.716	0.0033
407	caaagg	caaggg	2.716	0.0033
412	aaaauaa	gaaaaag	2.078	0.0189
413	caaagg	aaaaag	2.375	0.00877
414	caaagg	aaaagu	2.375	0.00877
606	caaagg	caaaac	1.977	0.024
614	caaagg	caaagg	1.761	0.0391
1022	aaaauaa	agaauca	1.857	0.0317
1031	aaaauaa	aauacaa	1.883	0.0299
1035	aaaauaa	caaagaa	2.026	0.0214
1056	caaagg	ccaaug	1.659	0.0486
1069	aaaauaa	aaaauau	2.584	0.00488
1083	aaaauaa	gaaauga	2.299	0.0108
1084	aaaauaa	aaaugaa	2.299	0.0108
1110	aaaauaa	caaauaa	2.636	0.00419
1111	aaaauaa	aaauaaa	2.416	0.00785
1114	aaaauaa	uaaauau	2.455	0.00704
Protein: PABPC1(Hs/Mm)
Sequence Position	Motif	K-mer	Z-score	P-value
230	araaaam	agaagaa	1.676	0.0469
392	araaaam	ggaaaac	2.588	0.00483
411	araaaam	ggaaaaa	2.716	0.0033
412	araaaam	gaaaaag	2.333	0.00982
413	araaaam	aaaaagu	2.392	0.00838
1032	araaaam	auacaaa	2.069	0.0193
1034	araaaam	acaaaga	2.196	0.014
1111	araaaam	aaauaaa	2.529	0.00572
1113	araaaam	auaaaua	2.48	0.00657
Protein: PABPC3(Hs/Mm)
Sequence Position	Motif	K-mer	Z-score	P-value
336	raaaacm	auaaacc	1.727	0.0421
392	raaaacm	ggaaaac	2.682	0.00366
393	raaaacm	gaaaacu	3.352	0.000401
412	raaaacm	gaaaaag	3.125	0.000889
413	raaaacm	aaaaagu	2.886	0.00195
729	raaaacm	gacaagc	2.489	0.00641
734	raaaacm	gcaaacc	2.989	0.0014
735	raaaacm	caaaccc	2.795	0.0026
749	raaaacm	gaagacu	2.807	0.0025
757	raaaacm	gaacacu	2.807	0.0025
769	raaaacm	cacaacc	2.182	0.0146
Protein: PABPC4(Hs/Mm)
Sequence Position	Motif	K-mer	Z-score	P-value
411	aaaaaar	ggaaaaa	2.418	0.0078
412	aaaaaar	gaaaaag	2.509	0.00605
413	aaaaaar	aaaaagu	2.473	0.0067
604	aaaaaar	accaaaa	1.745	0.0405
1034	aaaaaar	acaaaga	2.155	0.0156
1035	aaaaaar	caaagaa	2.027	0.0213
1036	aaaaaar	aaagaau	2.027	0.0213
1110	aaaaaar	caaauaa	2.391	0.0084
1111	aaaaaar	aaauaaa	2.7	0.00347
1112	aaaaaar	aauaaau	2.391	0.0084
1113	aaaaaar	auaaaua	2.555	0.00531
Protein: PABPC5(Hs/Mm)
Sequence Position	Motif	K-mer	Z-score	P-value
245	agaaadu	agcaagu	1.67	0.0475
392	agaaadu	ggaaaac	2.557	0.00528
393	agaaadu	gaaaacu	2.307	0.0105
411	agaaadu	ggaaaaa	2.318	0.0102
413	agaaadu	aaaaagu	2.523	0.00582
951	agaaadu	agagacu	1.75	0.0401
961	agaaadu	ggaaauu	1.909	0.0281
1034	agaaadu	acaaaga	1.852	0.032
1036	agaaadu	aaagaau	1.898	0.0288
1038	agaaadu	agaauuu	2.011	0.0222
1067	agaaadu	cuaaaau	2.159	0.0154
1069	agaaadu	aaaauau	2.125	0.0168
1082	agaaadu	ggaaaug	2.045	0.0204
1112	agaaadu	aauaaau	2.193	0.0142
1113	agaaadu	auaaaua	2.068	0.0193
Protein: PABPN1(Hs/Mm)
Sequence Position	Motif	K-mer	Z-score	P-value
256	araaga	caaaga	1.917	0.0276
259	araaga	agaagc	1.722	0.0425
673	araaga	aggaga	2.537	0.00559
694	araaga	agcaga	2	0.0227
697	araaga	agaagu	2	0.0227
733	araaga	agcaaa	1.843	0.0327
748	araaga	cgaaga	2.037	0.0208
Protein: PABPN1L(Hs/Mm)
Sequence Position	Motif	K-mer	Z-score	P-value
376	aaaaa	acaaa	1.725	0.0423
393	aaaaa	gaaaa	2.42	0.00776
394	aaaaa	aaaac	2.674	0.00375
412	aaaaa	gaaaa	2.413	0.00791
413	aaaaa	aaaaa	2.913	0.00179
414	aaaaa	aaaag	2.761	0.00288
606	aaaaa	caaaa	1.659	0.0486
607	aaaaa	aaaac	1.804	0.0356
1021	aaaaa	aagaa	1.833	0.0334
1034	aaaaa	acaaa	1.87	0.0307
1036	aaaaa	aaaga	1.87	0.0307
1037	aaaaa	aagaa	1.87	0.0307
1068	aaaaa	uaaaa	2.058	0.0198
1069	aaaaa	aaaau	2.283	0.0112
1070	aaaaa	aaaua	2.058	0.0198
1111	aaaaa	aaaua	2.08	0.0188
1112	aaaaa	aauaa	2.08	0.0188
1113	aaaaa	auaaa	2.08	0.0188
Protein: PCBP1(Hs/Mm)
Sequence Position	Motif	K-mer	Z-score	P-value
91	agcccc	cgcccu	1.667	0.0478
129	agcccc	uucccc	1.822	0.0342
288	ccwwhcc	accuucc	2.584	0.00488
289	ccwwhcc	ccuuccc	3.104	0.000955
294	ccwwhcc	ccuggcc	2.753	0.00295
421	agcccc	aacccc	1.889	0.0294
535	ccwwhcc	uccuucc	2.039	0.0207
536	ccwwhcc	ccuucca	2.078	0.0189
546	ccwwhcc	gcguucc	2.182	0.0146
571	agcccc	agcccu	1.767	0.0386
633	ccwwhcc	ucugucc	2.299	0.0108
641	ccwwhcc	cccuccc	2.727	0.0032
642	ccwwhcc	ccucccc	2.675	0.00374
643	agcccc	cucccc	1.822	0.0342
687	agcccc	gacccc	1.756	0.0395
799	agcccc	uucccc	2.678	0.0037
807	ccwwhcc	gcuuucc	2.714	0.00332
808	ccwwhcc	cuuuccc	2.571	0.00507
810	agcccc	uucccc	2.678	0.0037
819	agcccc	cacccu	2.344	0.00954
Protein: PCBP2(Hs/Mm)
Sequence Position	Motif	K-mer	Z-score	P-value
26	aaccc	aaccc	1.752	0.0399
289	ccyycch	ccuuccc	3.012	0.0013
294	ccyycch	ccuggcc	2.425	0.00765
307	ccyycch	ucuuccu	2.5	0.00621
329	aaccc	aagcc	1.752	0.0399
338	aaccc	aaacc	1.752	0.0399
339	aaccc	aaccu	1.752	0.0399
421	aaccc	aaccc	1.752	0.0399
458	aaccc	aacac	1.752	0.0399
460	aaccc	caccc	1.752	0.0399
461	aaccc	acccc	1.752	0.0399
520	uuccc	uugcc	2.128	0.0167
521	uuccc	ugccc	2.358	0.00919
530	uuccc	uuccc	2.862	0.0021
532	ccyycch	cccuccu	2.912	0.0018
536	ccyycch	ccuucca	3.112	0.000929
538	uuccc	uucca	2.459	0.00697
547	ccyycch	cguuccu	2.675	0.00374
549	uuccc	uuccu	2.321	0.0101
551	ccyycch	ccuccuc	2.725	0.00322
561	uuccc	cuccc	1.89	0.0294
637	ccyycch	uccuccc	2.787	0.00266
638	ccyycch	ccucccu	2.987	0.00141
639	uuccc	cuccc	1.734	0.0415
640	ccccacccc	ucccucccc	3.082	0.00103
641	ccyycch	cccuccc	3.263	0.000551
642	ccyycch	ccucccc	3.3	0.000483
643	uuccc	cuccc	1.734	0.0415
644	uuccc	ucccc	1.743	0.0407
645	ccccacccc	ccccacagc	3.066	0.00108
736	aaccc	aaacc	2.67	0.00379
737	aaccc	aaccc	3.128	0.00088
743	aaccc	aacuc	2.67	0.00379
758	aaccc	aacac	3.128	0.00088
772	aaccc	aaccc	1.752	0.0399
797	ccyycch	uuuuccc	2.313	0.0104
798	uuccc	uuucc	2.679	0.00369
799	uuccc	uuccc	3.422	0.000311
800	uuccc	ucccc	2.963	0.00152
808	ccyycch	cuuuccc	2.612	0.0045
809	uuccc	uuucc	2.679	0.00369
810	uuccc	uuccc	3.422	0.000311
811	uuccc	ucccc	2.963	0.00152
819	uuccc	caccc	2.67	0.00379
971	uuccc	uuucc	1.899	0.0288
972	uuccc	uuccu	1.899	0.0288
981	aaccc	aacca	1.752	0.0399
992	uuccc	uaccc	2.202	0.0138
993	uuccc	acccc	1.881	0.03
Protein: PCBP3(Hs/Mm)
Sequence Position	Motif	K-mer	Z-score	P-value
289	uuuycc	ccuucc	2.068	0.0193
290	uuuycc	cuuccc	1.973	0.0242
307	uuuycc	ucuucc	1.959	0.0251
450	uuuycc	cuauuc	1.986	0.0235
518	uuuycc	guuugc	2.392	0.00838
519	uuuycc	uuugcc	2.392	0.00838
528	uuuycc	gguucc	2.595	0.00473
529	uuuycc	guuccc	2.5	0.00621
536	uuuycc	ccuucc	2.892	0.00191
547	uuuycc	cguucc	2.473	0.0067
796	uuuycc	auuuuc	3.459	0.000271
797	uuuycc	uuuucc	3.784	7.72e-05
798	uuuycc	uuuccc	3.095	0.000984
808	uuuycc	cuuucc	3.892	4.97e-05
809	uuuycc	uuuccc	3.095	0.000984
970	uuuycc	uuuucc	1.703	0.0443
Protein: PCBP4(Hs/Mm)
Sequence Position	Motif	K-mer	Z-score	P-value
128	auccccc	auucccc	2.083	0.0186
129	auccccc	uucccca	2.444	0.00726
163	auccccc	ugcccca	1.778	0.0377
421	auccccc	aacccca	2.444	0.00726
422	auccccc	accccaa	2.278	0.0114
530	auccccc	uucccuc	3.083	0.00102
538	auccccc	uuccacc	2.861	0.00211
549	auccccc	uuccucc	2.986	0.00141
561	auccccc	cucccau	2.542	0.00551
571	auccccc	agcccuu	2.111	0.0174
636	auccccc	guccucc	2.431	0.00753
639	auccccc	cucccuc	2.694	0.00353
643	auccccc	cucccca	2.833	0.00231
799	auccccc	uuccccu	3.472	0.000258
810	auccccc	uucccca	3.542	0.000199
972	auccccc	uuccucu	2.042	0.0206
992	auccccc	uaccccu	2.042	0.0206
993	auccccc	accccug	1.972	0.0243
Protein: PPRC1(Hs/Mm)
Sequence Position	Motif	K-mer	Z-score	P-value
217	ssgcgcs	gcucgcg	2.013	0.0221
Protein: PRR3(Hs/Mm)
Sequence Position	Motif	K-mer	Z-score	P-value
182	uauaag	uauaac	2.143	0.0161
235	uauaag	aaucac	1.774	0.038
452	auuac	auuca	1.648	0.0497
834	uauaag	uauuau	2.012	0.0221
835	auuac	auuau	2.296	0.0108
837	uauaag	uauaau	2.238	0.0126
840	uauaag	aaugaa	1.976	0.0241
841	auuac	augaa	2.056	0.0199
867	auuac	auuau	2.463	0.00689
874	auuac	cuuaa	2.287	0.0111
878	auuac	aguaa	2.306	0.0106
884	auuac	guuaa	2.306	0.0106
894	auuac	auuua	2.065	0.0195
895	auuac	uuuaa	2.065	0.0195
903	auuac	auuga	2.056	0.0199
911	auuac	uuuaa	2.009	0.0223
1027	uauaag	cauuaa	2.119	0.017
1028	auuac	auuaa	2.889	0.00193
1031	auuac	aauac	2.454	0.00706
1037	augaa	aagaa	2.036	0.0209
1047	auuac	uuuaa	2.509	0.00605
1053	auuac	auucc	2.685	0.00363
1063	auuac	auugc	2.324	0.0101
1073	uauaag	uauuau	2.036	0.0209
1074	auuac	auuau	2.519	0.00588
1085	uauaag	aaugaa	2.369	0.00892
1086	auuac	augaa	2.62	0.0044
1102	uauaag	uauuac	2.774	0.00277
1103	auuac	auuac	2.981	0.00144
1112	uauaag	aauaaa	2.893	0.00191
1113	auuac	auaaa	2.426	0.00763
Protein: PTB3(Hs/Mm)
Sequence Position	Motif	K-mer	Z-score	P-value
63	cuuucu	cucucg	2.037	0.0208
83	cuuucu	gucucu	2.111	0.0174
808	cuuucu	cuuucc	2.444	0.00726
826	cuuucu	uuuuau	2.259	0.0119
831	cuuucu	uuuuau	2.259	0.0119
846	cuuucu	uuuugu	1.765	0.0388
850	cuuucu	guuugu	1.679	0.0466
916	cuuucu	guuuau	2.235	0.0127
918	cuuucu	uuaucu	2.531	0.00569
922	cuuucu	cuuuca	2.667	0.00383
938	cuuucu	guuuuu	2.235	0.0127
939	cuuucu	uuuuuu	2.321	0.0101
970	cuuucu	uuuucc	1.877	0.0303
1041	cuuucu	auuuuu	1.877	0.0303
1042	cuuucu	uuuuuu	1.975	0.0241
1043	cuuucu	uuuuuu	1.975	0.0241
1044	cuuucu	uuuuuu	1.975	0.0241
Protein: PTBP3(Hs/Mm)
Sequence Position	Motif	K-mer	Z-score	P-value
63	cuuucu	cucucg	2.063	0.0196
83	cuuucu	gucucu	2.138	0.0163
808	cuuucu	cuuucc	2.475	0.00666
826	cuuucu	uuuuau	2.287	0.0111
831	cuuucu	uuuuau	2.287	0.0111
846	cuuucu	uuuugu	1.788	0.0369
850	cuuucu	guuugu	1.7	0.0446
916	cuuucu	guuuau	2.262	0.0118
918	cuuucu	uuaucu	2.562	0.0052
922	cuuucu	cuuuca	2.7	0.00347
938	cuuucu	guuuuu	2.262	0.0118
939	cuuucu	uuuuuu	2.35	0.00939
970	cuuucu	uuuucc	1.9	0.0287
1041	cuuucu	auuuuu	1.9	0.0287
1042	cuuucu	uuuuuu	2	0.0227
1043	cuuucu	uuuuuu	2	0.0227
1044	cuuucu	uuuuuu	2	0.0227
Protein: PUF60(Hs/Mm)
Sequence Position	Motif	K-mer	Z-score	P-value
62	ucucu	acucu	2.328	0.00996
64	ucucu	ucucg	2.328	0.00996
84	ucucu	ucucu	2.759	0.0029
468	uuuuu	uuucu	1.916	0.0277
470	uuuuu	ucuuu	1.647	0.0498
795	uuuuu	uauuu	1.941	0.0261
796	uuuuu	auuuu	1.941	0.0261
824	uuuuu	uguuu	2.37	0.00889
825	uuuuu	guuuu	2.37	0.00889
827	uuuuu	uuuau	2.613	0.00449
829	uuuuu	uauuu	2.412	0.00793
830	uuuuu	auuuu	2.412	0.00793
832	uuuuu	uuuau	2.613	0.00449
845	uuuuu	auuuu	2.412	0.00793
847	uuuuu	uuugu	2.689	0.00358
849	uuuuu	uguuu	2.412	0.00793
851	uuuuu	uuugu	2.689	0.00358
888	uuuuu	auucu	1.992	0.0232
893	uuuuu	uauuu	2.218	0.0133
908	uuuuu	uguuu	2.235	0.0127
909	uuuuu	guuuu	2.235	0.0127
917	uuuuu	uuuau	2.824	0.00237
919	uuuuu	uaucu	2.538	0.00557
921	uuuuu	ucuuu	2.639	0.00416
937	uuuuu	uguuu	2.622	0.00437
938	uuuuu	guuuu	2.622	0.00437
939	uuuuu	uuuuu	3.126	0.000886
940	uuuuu	uuuuu	3.126	0.000886
969	uuuuu	cuuuu	1.882	0.0299
988	uuuuu	guucu	2	0.0227
1003	uuuuu	uguuu	1.933	0.0266
1004	uuuuu	guuuu	1.933	0.0266
1014	uuuuu	ucuuu	1.756	0.0395
1041	uuuuu	auuuu	2.672	0.00377
1042	uuuuu	uuuuu	3.269	0.00054
1043	uuuuu	uuuuu	3.269	0.00054
1044	uuuuu	uuuuu	3.269	0.00054
1045	uuuuu	uuuuu	3.269	0.00054
1091	uuuuu	uauuu	2.16	0.0154
1092	uuuuu	auuuu	2.16	0.0154
1094	uuuuu	uuugu	2.311	0.0104
Protein: PUM1(Hs/Mm)
Sequence Position	Motif	K-mer	Z-score	P-value
363	uguau	uuuaa	1.884	0.0298
373	uguau	uguac	2.232	0.0128
824	uguau	uguuu	2.495	0.0063
827	uguau	uuuau	2.768	0.00282
832	uguau	uuuau	2.768	0.00282
837	uguau	uauaa	2.895	0.0019
842	uguau	ugaau	2.568	0.00511
849	uguau	uguuu	2.568	0.00511
876	uaaau	uaagu	2.195	0.0141
885	uaaau	uuaau	2.195	0.0141
886	uaaau	uaauu	2.195	0.0141
895	uguau	uuuaa	2.442	0.0073
897	uaaau	uaagu	2.416	0.00785
908	uguau	uguuu	2.347	0.00946
911	uguau	uuuaa	2.337	0.00972
917	uguau	uuuau	2.611	0.00451
937	uguau	uguuu	1.947	0.0258
1003	uguau	uguuu	1.811	0.0351
1068	uaaau	uaaaa	2.195	0.0141
1069	uaaau	aaaau	2.195	0.0141
1083	uaaau	gaaau	2.416	0.00785
1087	uaaau	ugaau	2.531	0.00569
1096	uguau	uguaa	3	0.00135
1098	uaaau	uaacu	2.973	0.00147
1110	uaaau	caaau	2.858	0.00213
1114	uaaau	uaaau	3.08	0.00103
Protein: PUM2(Hs/Mm)
Sequence Position	Motif	K-mer	Z-score	P-value
842	uguanaua	ugaauuuu	2.08	0.0188
849	uguanaua	uguuuguu	2.08	0.0188
853	uguanaua	uguugaug	1.909	0.0281
883	uguanaua	uguuaauu	2	0.0227
895	uguanaua	uuuaaguu	2.33	0.0099
911	uguanaua	uuuaaguu	1.75	0.0401
917	uguanaua	uuuaucuu	2.432	0.00751
937	uguanaua	uguuuuuu	2.318	0.0102
942	uguanaua	uuuagaua	2.42	0.00776
960	uguanaua	gggaaauu	1.67	0.0475
1079	uguanaua	uguggaaa	2.432	0.00751
1081	uguanaua	uggaaaug	2.92	0.00175
1087	uguanaua	ugaauauu	3.364	0.000384
1096	uguanaua	uguaacua	3.693	0.000111
1112	uguanaua	aauaaaua	3.182	0.000731
1114	uguanaua	uaaauaua	3.068	0.00108
Protein: QKI(Hs/Mm)
Sequence Position	Motif	K-mer	Z-score	P-value
31	acuaay	agaaac	2.467	0.00681
169	acuaay	agucac	1.815	0.0348
182	acuaay	uauaac	1.815	0.0348
336	acuaay	auaaac	1.685	0.046
359	acuaay	acuauu	2.402	0.00815
363	acuaay	uuuaac	2.435	0.00745
627	acuaay	ucuaac	1.891	0.0293
761	acuaay	acucac	1.652	0.0493
788	acuaay	gcuaac	2.196	0.014
792	acuaay	acuuau	1.891	0.0293
878	acuaay	aguaau	2.304	0.0106
1028	acuaay	auuaau	2.261	0.0119
1047	acuaay	uuuaac	2.511	0.00602
1096	acuaay	uguaac	2.272	0.0115
1100	acuaay	acuauu	2.185	0.0144
1112	acuaay	aauaaa	2.326	0.01
Protein: RALY(Hs/Mm)
Sequence Position	Motif	K-mer	Z-score	P-value
306	uuuuu	uucuu	1.687	0.0458
468	uuuuuub	uuucuuu	2.054	0.02
469	uuuuu	uucuu	2.174	0.0149
470	uuuuu	ucuuu	1.957	0.0252
794	uuuuuub	uuauuuu	2.232	0.0128
795	uuuuuub	uauuuuc	2.232	0.0128
796	uuuuuub	auuuucc	2.018	0.0218
797	uuuuu	uuuuc	1.878	0.0302
824	uuuuuub	uguuuua	2.634	0.00422
825	uuuuu	guuuu	2.478	0.00661
826	uuuuuub	uuuuauu	2.768	0.00282
827	uuuuuub	uuuauuu	2.768	0.00282
828	uuuuu	uuauu	2.826	0.00236
829	uuuuuub	uauuuua	2.687	0.0036
830	uuuuu	auuuu	2.496	0.00628
831	uuuuuub	uuuuauu	2.768	0.00282
832	uuuuuub	uuuauua	2.687	0.0036
833	uuuuu	uuauu	2.826	0.00236
844	uuuuuub	aauuuug	2.545	0.00546
845	uuuuu	auuuu	2.496	0.00628
846	uuuuuub	uuuuguu	2.768	0.00282
847	uuuuuub	uuuguuu	2.768	0.00282
848	uuuuuub	uuguuug	2.937	0.00166
849	uuuuu	uguuu	2.496	0.00628
851	uuuuuub	uuuguug	2.937	0.00166
852	uuuuu	uuguu	2.687	0.0036
889	uuuuu	uucuu	2.87	0.00205
892	uuuuu	uuauu	2.852	0.00217
893	uuuuu	uauuu	2.513	0.00599
900	uuuuuub	guuauug	2.179	0.0147
901	uuuuu	uuauu	2.87	0.00205
908	uuuuu	uguuu	2.522	0.00583
909	uuuuu	guuuu	2.522	0.00583
910	uuuuu	uuuua	2.4	0.0082
917	uuuuu	uuuau	2.609	0.00454
921	uuuuu	ucuuu	2.704	0.00343
937	uuuuuub	uguuuuu	2.911	0.0018
938	uuuuuub	guuuuuu	3.018	0.00127
939	uuuuuub	uuuuuua	3.286	0.000508
940	uuuuuub	uuuuuag	3.179	0.000739
941	uuuuu	uuuua	2.522	0.00583
969	uuuuu	cuuuu	1.887	0.0296
970	uuuuu	uuuuc	1.826	0.0339
1003	uuuuuub	uguuuug	2.429	0.00757
1004	uuuuu	guuuu	2.07	0.0192
1005	uuuuuub	uuuugag	2.17	0.015
1013	uuuuuub	gucuuug	2.17	0.015
1014	uuuuu	ucuuu	2.07	0.0192
1041	uuuuuub	auuuuuu	3.241	0.000596
1042	uuuuuub	uuuuuuu	3.625	0.000144
1043	uuuuuub	uuuuuuu	3.625	0.000144
1044	uuuuuub	uuuuuua	3.562	0.000184
1045	uuuuu	uuuuu	3.357	0.000394
1046	uuuuu	uuuua	2.609	0.00454
1074	uuuuuub	auuauug	2.348	0.00944
1075	uuuuu	uuauu	2.47	0.00676
1091	uuuuuub	uauuuug	2.598	0.00469
1092	uuuuu	auuuu	2.296	0.0108
1093	uuuuuub	uuuugua	2.455	0.00704
1094	uuuuu	uuugu	2.2	0.0139
Protein: RBM15B(Hs/Mm)
Sequence Position	Motif	K-mer	Z-score	P-value
363	uuuaa	uuuaa	1.653	0.0492
792	uuuuauuu	acuuauuu	1.806	0.0355
794	uuuuauuu	uuauuuuc	1.736	0.0413
824	uuuuauuu	uguuuuau	3.014	0.00129
825	uuuuauuu	guuuuauu	3.014	0.00129
826	uuuuauuu	uuuuauuu	3.819	6.7e-05
827	uuuuauuu	uuuauuuu	3.181	0.000734
828	uuuuauuu	uuauuuua	3.014	0.00129
829	uuuuauuu	uauuuuau	3.014	0.00129
830	uuuuauuu	auuuuauu	3.014	0.00129
831	uuuuauuu	uuuuauua	3.708	0.000104
832	uuuaa	uuuau	2.288	0.0111
834	uuuuauuu	uauuauaa	2.958	0.00155
837	uuuaa	uauaa	2.288	0.0111
845	uuuuauuu	auuuuguu	3.014	0.00129
846	uuuuauuu	uuuuguuu	3.528	0.000209
847	uuuuauuu	uuuguuug	2.944	0.00162
849	uuuuauuu	uguuuguu	2.931	0.00169
850	uuuuauuu	guuuguug	2.917	0.00177
874	uuuaa	cuuaa	2.076	0.0189
883	uuuuauuu	uguuaauu	2.5	0.00621
884	uuuaa	guuaa	2.076	0.0189
890	uuuuauuu	ucuuauuu	2.875	0.00202
895	uuuaa	uuuaa	3.669	0.000122
910	uuuaa	uuuua	2.924	0.00173
911	uuuaa	uuuaa	3.559	0.000186
916	uuuuauuu	guuuaucu	2.764	0.00285
917	uuuaa	uuuau	3.085	0.00102
918	uuuuauuu	uuaucuuu	2.542	0.00551
923	uuuaa	uuuca	2.822	0.00239
937	uuuuauuu	uguuuuuu	2.792	0.00262
938	uuuuauuu	guuuuuua	2.681	0.00367
939	uuuuauuu	uuuuuuag	2.736	0.00311
941	uuuuauuu	uuuuagau	2.736	0.00311
942	uuuaa	uuuag	2.076	0.0189
1028	uuuaa	auuaa	2.5	0.00621
1040	uuuuauuu	aauuuuuu	2.736	0.00311
1041	uuuuauuu	auuuuuuu	3.194	0.000702
1042	uuuuauuu	uuuuuuuu	3.458	0.000272
1043	uuuuauuu	uuuuuuua	3.333	0.00043
1044	uuuuauuu	uuuuuuaa	3.042	0.00118
1046	uuuuauuu	uuuuaaca	2.806	0.00251
1047	uuuaa	uuuaa	2.5	0.00621
1073	uuuuauuu	uauuauug	2.042	0.0206
1091	uuuuauuu	uauuuugu	1.889	0.0294
1093	uuuuauuu	uuuuguaa	2.083	0.0186
Protein: RBM23(Hs/Mm)
Sequence Position	Motif	K-mer	Z-score	P-value
69	ccccc	ccucc	2.262	0.0118
90	ccccc	ccgcc	2.262	0.0118
91	ccccc	cgccc	2.015	0.022
120	ccccc	ccacc	1.931	0.0267
438	ccccc	ccacc	2.085	0.0185
460	ccccc	caccc	1.785	0.0371
532	ccccc	cccuc	2.292	0.011
533	ccccc	ccucc	2.831	0.00232
540	ccccc	ccacc	2.608	0.00455
551	ccccc	ccucc	2.854	0.00216
561	ccccc	cuccc	2.162	0.0153
638	ccccc	ccucc	2.762	0.00287
639	ccccc	cuccc	2.269	0.0116
641	ccccc	cccuc	2.269	0.0116
642	ccccc	ccucc	2.762	0.00287
643	ccccc	cuccc	2.269	0.0116
644	ccccc	ucccc	2.269	0.0116
645	ccccc	cccca	2.269	0.0116
646	ccccc	cccac	2.269	0.0116
Protein: RBM24(Hs/Mm)
Sequence Position	Motif	K-mer	Z-score	P-value
249	wgwgugd	agugucc	2.195	0.0141
250	gugug	guguc	2.45	0.00714
263	wgwgugd	gcuguga	2.26	0.0119
264	gugug	cugug	2.35	0.00939
268	wgwgugd	gauguga	2.26	0.0119
269	gugug	augug	2.35	0.00939
270	wgwgugd	ugugagu	2.26	0.0119
271	gugug	gugag	2.35	0.00939
344	wgwgugd	agaguca	1.935	0.0265
352	wgwgugd	agagugc	2.156	0.0155
679	wgwgugd	ucugugc	1.649	0.0496
680	gugug	cugug	2	0.0227
824	uuuuuuuuu	uguuuuauu	3.161	0.000786
825	uuuuuuuuu	guuuuauuu	3.161	0.000786
826	uuuuuuuuu	uuuuauuuu	3.774	8.03e-05
827	uuuuuuuuu	uuuauuuua	3.161	0.000786
828	uuuuuuuuu	uuauuuuau	3.161	0.000786
829	uuuuuuuuu	uauuuuauu	3.161	0.000786
831	uuuuuuuuu	uuuuauuau	3.565	0.000182
845	uuuuuuuuu	auuuuguuu	3.161	0.000786
846	uuuuuuuuu	uuuuguuug	3.516	0.000219
847	uuuuuuuuu	uuuguuugu	3.161	0.000786
848	uuuuuuuuu	uuguuuguu	3.161	0.000786
850	gugug	guuug	1.77	0.0384
889	uuuuuuuuu	uucuuauuu	2.516	0.00593
890	uuuuuuuuu	ucuuauuua	2.516	0.00593
905	uuuuuuuuu	ugauguuuu	2.403	0.00813
910	uuuuuuuuu	uuuuaaguu	2.613	0.00449
911	uuuuuuuuu	uuuaaguuu	2.565	0.00516
916	uuuuuuuuu	guuuaucuu	2.565	0.00516
917	uuuuuuuuu	uuuaucuuu	2.581	0.00493
918	uuuuuuuuu	uuaucuuuc	2.565	0.00516
934	uuuuuuuuu	uaguguuuu	2.403	0.00813
936	uuuuuuuuu	guguuuuuu	2.435	0.00745
937	uuuuuuuuu	uguuuuuua	2.516	0.00593
965	uuuuuuuuu	auugcuuuu	2.177	0.0147
1040	uuuuuuuuu	aauuuuuuu	2.71	0.00336
1041	uuuuuuuuu	auuuuuuuu	3.113	0.000926
1042	uuuuuuuuu	uuuuuuuua	3.145	0.00083
1043	uuuuuuuuu	uuuuuuuaa	2.871	0.00205
Protein: RBM28(Hs/Mm)
Sequence Position	Motif	K-mer	Z-score	P-value
209	gwguagd	gugcaga	2.403	0.00813
Protein: RBM3(Hs/Mm)
Sequence Position	Motif	K-mer	Z-score	P-value
32	radacka	gaaacau	2.018	0.0218
929	radacka	gguacua	2.614	0.00447
946	radacka	gauacag	2.491	0.00637
952	radacka	gagacuu	2.211	0.0135
1083	radacka	gaaauga	1.86	0.0314
Protein: RBM38(Hs/Mm)
Sequence Position	Motif	K-mer	Z-score	P-value
269	kkguguk	augugag	2.526	0.00577
271	kkguguk	gugaguu	2.462	0.00691
678	kkguguk	aucugug	2.385	0.00854
680	kkguguk	cugugcu	2.321	0.0101
701	kkguguk	guggguu	2.231	0.0128
848	kkguguk	uuguuug	2.397	0.00826
850	kkguguk	guuuguu	2.333	0.00982
Protein: RBM4(Hs/Mm)
Sequence Position	Motif	K-mer	Z-score	P-value
217	gcgcgss	gcucgcg	1.923	0.0272
219	gcgcgu	ucgcga	2.027	0.0213
221	gcgcgu	gcgagc	2.014	0.022
Protein: RBM41(Hs/Mm)
Sequence Position	Motif	K-mer	Z-score	P-value
306	uacuu	uucuu	1.933	0.0266
310	uacuu	uccuu	1.933	0.0266
361	uacuu	uauuu	2.029	0.0212
366	uacuu	aacuu	1.846	0.0324
375	uacuu	uacaa	1.808	0.0353
535	uacuu	uccuu	1.856	0.0317
620	uacuu	aacuu	2.029	0.0212
623	uacuu	uucau	1.692	0.0453
791	uacuu	aacuu	1.75	0.0401
795	uacuu	uauuu	1.75	0.0401
863	wuacwuk	aaacauu	2.321	0.0101
864	uacuu	aacau	2	0.0227
870	wuacwuk	augccuu	2.284	0.0112
885	wuacwuk	uuaauuc	2.333	0.00982
886	uacuu	uaauu	2.24	0.0125
888	wuacwuk	auucuua	2.395	0.00831
889	uacuu	uucuu	2.26	0.0119
892	wuacwuk	uuauuua	2.074	0.019
893	uacuu	uauuu	2.202	0.0138
896	wuacwuk	uuaaguu	2.148	0.0159
912	wuacwuk	uuaaguu	2.235	0.0127
918	wuacwuk	uuaucuu	2.16	0.0154
923	wuacwuk	uuucaug	2.272	0.0115
924	uacuu	uucau	2.125	0.0168
931	uacuu	uacua	2.24	0.0125
943	wuacwuk	uuagaua	2.457	0.00701
944	uacuu	uagau	2.212	0.0135
947	wuacwuk	auacaga	2.358	0.00919
948	uacuu	uacag	2.212	0.0135
953	wuacwuk	agacuug	2.037	0.0208
954	uacuu	gacuu	2.202	0.0138
966	wuacwuk	uugcuuu	2.247	0.0123
967	uacuu	ugcuu	2.163	0.0153
1049	wuacwuk	uaacauu	2.185	0.0144
1090	wuacwuk	auauuuu	1.815	0.0348
1091	uacuu	uauuu	1.817	0.0346
1104	wuacwuk	uuacacc	2.63	0.00427
1105	uacuu	uacac	2.212	0.0135
1113	wuacwuk	auaaaua	2.63	0.00427
1114	uacuu	uaaau	2.231	0.0128
Protein: RBM42(Hs/Mm)
Sequence Position	Motif	K-mer	Z-score	P-value
26	aacuamg	aacccag	2.338	0.00969
185	aacuamg	aacuuca	2.014	0.022
203	aacuamg	aucucag	2.203	0.0138
358	aacuamg	cacuauu	2.662	0.00388
366	aacuamg	aacuuaa	2.014	0.022
375	aacuamg	uacaaag	2.784	0.00268
396	aacuamg	aacugag	2.581	0.00493
609	aacuamg	aacugca	2.703	0.00344
620	aacuamg	aacuuca	2.703	0.00344
626	aacuamg	aucuaac	2.851	0.00218
630	aacuamg	aacucug	2.73	0.00317
773	aacuamg	acccaag	2.162	0.0153
787	aacuamg	agcuaac	2	0.0227
791	aacuamg	aacuuau	2	0.0227
877	aacuamg	aaguaau	1.784	0.0372
1099	aacuamg	aacuauu	2.986	0.00141
1111	aacuamg	aaauaaa	2.932	0.00168
Protein: RBM45(Hs/Mm)
Sequence Position	Motif	K-mer	Z-score	P-value
47	cuuac	caaac	2.465	0.00685
51	cuuac	cugaa	1.901	0.0287
58	acgca	ucgca	2.169	0.015
285	cuuac	ccaac	2.01	0.0222
290	cuuac	cuucc	2.079	0.0188
295	cuuac	cuggc	2.05	0.0202
300	cuuac	cugaa	2.05	0.0202
308	cuuac	cuucc	2.079	0.0188
403	acacc	gcacc	1.748	0.0402
422	acacc	acccc	2.215	0.0134
428	acacc	acauc	2.215	0.0134
438	acacc	ccacc	2.916	0.00177
459	acacc	acacc	2.682	0.00366
461	acacc	acccc	2.215	0.0134
503	acacc	acacc	1.748	0.0402
596	acgac	acuuc	1.91	0.0281
610	acgac	acugc	1.91	0.0281
621	acgac	acuuc	2	0.0227
628	cuuac	cuaac	2.733	0.00314
634	cuuac	cuguc	2.257	0.012
721	acgac	accac	1.83	0.0336
722	acacc	ccacc	1.748	0.0402
732	acgca	aagca	1.988	0.0234
736	acacc	aaacc	2.215	0.0134
738	acgca	accca	2.94	0.00164
744	acacc	acucc	2.449	0.00716
750	acgac	aagac	2.56	0.00523
759	acgca	acacu	2.892	0.00191
761	acgca	acuca	3.096	0.000981
765	acgac	acucc	2.39	0.00842
770	acgac	acaac	2.58	0.00494
773	acgca	accca	2.675	0.00374
789	cuuac	cuaac	2.693	0.00354
793	cuuac	cuuau	2.446	0.00722
804	cuuac	cuagc	2.376	0.00875
808	cuuac	cuuuc	2.446	0.00722
815	cuuac	cagac	1.752	0.0399
982	acgac	accac	1.83	0.0336
Protein: RBM46(Hs/Mm)
Sequence Position	Motif	K-mer	Z-score	P-value
235	rausawd	aaucacc	1.803	0.0357
863	rausawd	aaacauu	2.342	0.00959
1024	rausawd	aaucauu	2.855	0.00215
1027	rausawd	cauuaau	2.421	0.00774
1036	rausawd	aaagaau	2.763	0.00286
1112	rausawd	aauaaau	1.974	0.0242
Protein: RBM47(Hs/Mm)
Sequence Position	Motif	K-mer	Z-score	P-value
156	uaauua	caauca	2.31	0.0104
361	uaauua	uauuua	1.828	0.0338
366	uaauua	aacuua	1.954	0.0254
370	uaauua	uaaugu	2.092	0.0182
465	uaauua	caauuu	1.655	0.049
824	ugauu	uguuu	2.321	0.0101
828	ugauu	uuauu	2.321	0.0101
833	ugauu	uuauu	2.44	0.00734
839	uaauua	uaauga	2.69	0.00357
842	ugauu	ugaau	2.44	0.00734
843	uaauua	gaauuu	2.69	0.00357
849	ugauu	uguuu	2.44	0.00734
856	ugauu	ugaug	2.092	0.0182
865	uaauua	acauua	2.333	0.00982
876	uaauua	uaagua	2.425	0.00765
880	uaauua	uaaugu	2.517	0.00592
[truncated: 745 more rows]
