# Supplementary material for: linc-ADAIN, a human adipose lincRNA, regulates adipogenesis by modulating KLF5 and IL-8 mRNA stability
Source: Cell Rep. Author manuscript; Available in PMC 2024 Aug 20. (PMC11334222; doi:10.1016/j.celrep.2024.114240)
Supplement: Supplementary Material [file NIHMS2009043-supplement-Supplementary_Material.zip › 1-s2.0-S2211124724005680-mmc6.xlsx]

## Sheet: Sheet1
IL-6
Predictions for sequence: ENST00000404625.5 (IL6) length=1527
Calculation parameters:
Genome: Human (hg38)
Selected motifs: All Human/Mouse motifs
Stringency level: Default
Conservation filter: Off
======================================================================================================================
Protein: A1CF(Hs/Mm)		A1CF(Hs/Mm)
Sequence Position	Motif	K-mer	Z-score	P-value
197	uaauua	caauaa	1.989	0.0234
204	uaauua	aaauuc	1.864	0.0312
777	uaauua	caauga	2.057	0.0198
800	uaauua	aaauca	2.114	0.0173
947	uaauua	caauaa	2.25	0.0122
950	uaauua	uaacca	1.943	0.026
1219	wuaauur	cuauuuu	3.056	0.00112
1224	wuaauur	uuaauua	4.067	2.38e-05
1225	uaauua	uaauua	3.682	0.000116
1227	wuaauur	auuauuu	3.344	0.000413
1228	wuaauur	uuauuuu	3.344	0.000413
1234	wuaauur	uuaauuu	3.967	3.64e-05
1235	uaauua	uaauuu	3.443	0.000288
1238	wuaauur	uuuauua	3.556	0.000188
1239	uaauua	uuauua	3.091	0.000997
1240	uaauua	uauuaa	2.875	0.00202
1242	wuaauur	uuaauau	3.344	0.000413
1243	uaauua	uaauau	3.273	0.000532
1245	wuaauur	auauuua	3.633	0.00014
1246	uaauua	uauuua	3.148	0.000822
1249	wuaauur	uuaaaua	3.633	0.00014
1250	uaauua	uaaaua	3.148	0.000822
1251	uaauua	aaauau	2.727	0.0032
1268	wuaauur	uuaauuu	3.522	0.000214
1269	uaauua	uaauuu	2.864	0.00209
1277	wuaauur	guaaguc	2.667	0.00383
1284	wuaauur	auauuua	2.778	0.00273
1285	uaauua	uauuua	2.477	0.00662
1290	wuaauur	auauuuu	2.611	0.00451
1327	wuaauur	uuaguuu	1.989	0.0234
1336	uaauua	aaauaa	3.011	0.0013
1338	wuaauur	auaauaa	2.144	0.016
1339	uaauua	uaauaa	3.17	0.000762
1341	wuaauur	auaaugg	2.2	0.0139
1342	uaauua	uaaugg	2.932	0.00168
1420	uaauua	aaauaa	2.25	0.0122
1422	wuaauur	auaaaug	2.422	0.00772
1424	uaauua	aaaugg	2.148	0.0159
1430	wuaauur	cuaacuu	2.378	0.0087
1441	wuaauur	auauuuu	2.756	0.00293
1453	uaauua	aaauau	2.364	0.00904
1455	wuaauur	auauuua	2.7	0.00347
1456	uaauua	uauuua	2.466	0.00683
1466	wuaauur	guauuua	2.756	0.00293
1467	uaauua	uauuua	2.477	0.00662
1474	wuaauur	auaaugu	2.7	0.00347
1475	uaauua	uaaugu	2.727	0.0032
1481	wuaauur	auaaaug	3.033	0.00121
1483	uaauua	aaaugg	2.284	0.0112
1498	uaauua	caauaa	2.784	0.00268
1500	wuaauur	auaaaug	2.856	0.00215
1502	uaauua	aaaugg	2.25	0.0122
Protein: ANKHD1(Hs/Mm)		ANKHD1(Hs/Mm)
Sequence Position	Motif	K-mer	Z-score	P-value
372	agacgww	agaggac	1.884	0.0298
382	agacgww	agauguc	2.101	0.0178
558	agacgww	agaagau	2.42	0.00776
570	agacgww	agaugua	3.159	0.000792
1299	agacgww	agaagua	2.377	0.00873
Protein: BOLL(Hs/Mm)		BOLL(Hs/Mm)
Sequence Position	Motif	K-mer	Z-score	P-value
26	guguua	guguuu	3.528	0.000209
28	guguua	guuuug	2.742	0.00305
34	guguua	guguug	3.528	0.000209
265	uuuguuu	uuuccuu	2.303	0.0106
276	uuuguuu	cuucuuu	2.592	0.00477
277	uuuguuu	uucuuuu	2.382	0.00861
281	uuuguuu	uuugauu	2.447	0.0072
282	uuuguuu	uugauuu	2.421	0.00774
1113	uuuguuu	auuguug	1.987	0.0235
1114	guguua	uuguug	2.607	0.00457
1116	uuuguuu	guuguug	1.987	0.0235
1117	guguua	uuguug	2.607	0.00457
1119	uuuguuu	guuguua	1.987	0.0235
1120	guguua	uuguua	2.899	0.00187
1136	uuuguuu	cuucuuc	1.842	0.0327
1178	uuuguuu	guuguuc	1.684	0.0461
1208	guguua	gcguua	2.056	0.0199
1218	uuuguuu	acuauuu	2.724	0.00322
1221	guguua	auuuua	2.326	0.01
1223	uuuguuu	uuuaauu	2.697	0.0035
1227	uuuguuu	auuauuu	3.013	0.00129
1228	uuuguuu	uuauuuu	2.618	0.00442
1229	uuuguuu	uauuuuu	2.921	0.00174
1230	uuuguuu	auuuuua	2.579	0.00495
1231	guguua	uuuuua	2.551	0.00537
1233	uuuguuu	uuuaauu	2.697	0.0035
1234	uuuguuu	uuaauuu	2.671	0.00378
1238	uuuguuu	uuuauua	2.882	0.00198
1239	guguua	uuauua	2.146	0.0159
1244	uuuguuu	aauauuu	2.737	0.0031
1255	guguua	auguga	2.551	0.00537
1265	guguua	gaguua	2.056	0.0199
1268	uuuguuu	uuaauuu	2.579	0.00495
1272	uuuguuu	uuuaugu	2.658	0.00393
1275	guguua	auguaa	2.326	0.01
1283	uuuguuu	cauauuu	2.632	0.00424
1287	uuuguuu	uuuauau	2.658	0.00393
1289	uuuguuu	uauauuu	2.829	0.00233
1291	uuuguuu	uauuuuu	2.816	0.00243
1292	uuuguuu	auuuuua	2.487	0.00644
1293	guguua	uuuuua	1.697	0.0448
1317	guguua	auuuua	2.303	0.0106
1319	uuuguuu	uuuaugu	2.211	0.0135
1323	uuuguuu	uguauua	2.026	0.0214
1324	guguua	guauua	2	0.0227
1327	uuuguuu	uuaguuu	2.171	0.015
1330	guguua	guuuug	1.663	0.0482
1374	uuuguuu	uuuguuu	2.789	0.00264
1394	uuuguuu	uuucuug	2.434	0.00747
1440	uuuguuu	cauauuu	2.632	0.00424
1442	uuuguuu	uauuuuu	2.803	0.00253
1443	uuuguuu	auuuuua	2.474	0.00668
1454	uuuguuu	aauauuu	2.645	0.00408
1458	uuuguuu	uuuauau	2.671	0.00378
1460	uuuguuu	uauauug	2.395	0.00831
1463	uuuguuu	auuguau	2.408	0.00802
1465	uuuguuu	uguauuu	2.855	0.00215
1466	guguua	guauuu	1.899	0.0288
1469	uuuguuu	uuuauau	2.605	0.00459
1487	uuuguuu	gguuuuu	2.487	0.00644
1488	uuuguuu	guuuuua	2.382	0.00861
1489	uuuguuu	uuuuuau	2.487	0.00644
Protein: BRUNOL4(Hs/Mm)		BRUNOL4(Hs/Mm)
Sequence Position	Motif	K-mer	Z-score	P-value
27	kgugukk	uguuuug	2.946	0.00161
33	kgugukk	gguguug	3.014	0.00129
78	kgugukk	ugucugg	1.689	0.0456
1254	kgugukk	uauguga	2.027	0.0213
1272	kgugukk	uuuaugu	1.986	0.0235
1374	kgugukk	uuuguuu	1.743	0.0407
1465	kgugukk	uguauuu	1.689	0.0456
Protein: BRUNOL5(Hs/Mm)		BRUNOL5(Hs/Mm)
Sequence Position	Motif	K-mer	Z-score	P-value
27	ugugukk	uguuuug	2.85	0.00219
31	ugugukk	uuggugu	2.637	0.00418
33	ugugukk	gguguug	2.775	0.00276
78	ugugukk	ugucugg	1.838	0.033
1254	ugugukk	uauguga	2.275	0.0115
1272	ugugukk	uuuaugu	2.237	0.0126
1276	ugugukk	uguaagu	2.175	0.0148
1374	ugugukk	uuuguuu	1.65	0.0495
1465	ugugukk	uguauuu	2.113	0.0173
Protein: BRUNOL6(Hs/Mm)		BRUNOL6(Hs/Mm)
Sequence Position	Motif	K-mer	Z-score	P-value
27	ugugdkg	uguuuug	3.32	0.00045
30	ugugdkg	uuuggug	3.16	0.000789
33	ugugdkg	gguguug	3.32	0.00045
35	ugugdkg	uguugug	3.333	0.00043
78	ugugdkg	ugucugg	1.72	0.0427
865	ugugdkg	agugagg	1.88	0.0301
885	ugugdkg	ugugcag	1.933	0.0266
1175	ugugdkg	uauguug	1.72	0.0427
Protein: CELF1(Hs/Mm)		CELF1(Hs/Mm)
Sequence Position	Motif	K-mer	Z-score	P-value
33	uauguuu	gguguug	2.814	0.00245
36	uauguuu	guugugc	2.529	0.00572
671	uauguuu	cauguaa	1.671	0.0474
687	uauguuu	caugugu	1.843	0.0327
689	uauguuu	uguguga	1.843	0.0327
1092	uauguuu	aauguag	1.743	0.0407
1113	uauguuu	auuguug	2.4	0.0082
1116	uauguuu	guuguug	2.357	0.00921
1119	uauguuu	guuguua	1.857	0.0317
1153	uauguuu	ccugucc	1.886	0.0296
1175	uauguuu	uauguug	2.343	0.00956
1178	uauguuu	guuguuc	2.129	0.0166
1229	uauguuu	uauuuuu	2	0.0227
1236	aaugu	aauuu	2.12	0.017
1244	aaugu	aauau	2.12	0.017
1252	aaugu	aauau	2.472	0.00672
1254	uauguuu	uauguga	2.8	0.00256
1270	aaugu	aauuu	2.12	0.017
1274	uauguuu	uauguaa	2.957	0.00155
1289	uauguuu	uauauuu	2.286	0.0111
1291	uauguuu	uauuuuu	2.286	0.0111
1343	aaugu	aaugg	2.12	0.017
1348	aaugu	aaagu	1.657	0.0488
1367	aaugu	aauau	1.657	0.0488
1402	aaugu	aaagu	1.657	0.0488
1404	aaugu	agugu	1.657	0.0488
1425	aaugu	aaugg	1.657	0.0488
1442	uauguuu	uauuuuu	2.243	0.0124
1454	aaugu	aauau	2.12	0.017
1463	uauguuu	auuguau	2.686	0.00362
1476	aaugu	aaugu	3.046	0.00116
1484	aaugu	aaugg	2.583	0.0049
Protein: CNOT4(Hs/Mm)		CNOT4(Hs/Mm)
Sequence Position	Motif	K-mer	Z-score	P-value
151	gacaga	aagaga	2.402	0.00815
153	gacaga	gagaca	2.457	0.00701
155	gacaga	gacacc	2.391	0.0084
320	acacag	aaacac	2.974	0.00147
321	gacaga	aacaca	2.696	0.00351
322	acacag	acacaa	3.436	0.000295
323	gacaga	cacaaa	2.674	0.00375
324	acacag	acaaac	3.103	0.000958
340	gacaga	gccaca	2.435	0.00745
341	acacag	ccacaa	2.744	0.00303
423	gacaga	gaaaga	2.12	0.017
425	gacaga	aagaga	1.815	0.0348
567	gacaga	caaaga	2.707	0.00339
583	acacag	ccacac	3.462	0.000268
584	gacaga	cacaca	3.141	0.000842
585	acacag	acacag	4.103	2.04e-05
586	gacaga	cacaga	3.576	0.000174
587	acacag	acagac	3.705	0.000106
589	acacag	agacag	3.667	0.000123
590	gacaga	gacagc	3.413	0.000321
619	gacaga	gacaaa	2.674	0.00375
620	acacag	acaaac	2.603	0.00462
622	acacag	aaacaa	2.487	0.00644
623	gacaga	aacaaa	2.337	0.00972
624	acacag	acaaau	2.372	0.00885
660	gacaga	gagaaa	1.946	0.0258
667	gacaga	gagaca	2.022	0.0216
702	gacaga	caaaga	1.848	0.0323
703	acacag	aaagag	2.038	0.0208
714	gacaga	ggcaga	2.576	0.005
720	acacag	aaacaa	2.41	0.00798
737	gacaga	caaaga	2.522	0.00583
750	gacaga	aaaaga	1.924	0.0272
850	gacaga	aacaga	2.228	0.0129
851	acacag	acagau	2.308	0.0105
877	gacaga	gccaga	2.522	0.00583
878	acacag	ccagag	1.769	0.0384
897	gacaga	uacaaa	2.283	0.0112
898	acacag	acaaaa	2.256	0.012
932	gacaga	caaaga	1.967	0.0246
968	acacag	ccacaa	1.833	0.0334
969	gacaga	cacaaa	1.696	0.0449
970	acacag	acaaau	1.846	0.0324
999	gacaga	ggcaca	2.38	0.00866
1001	gacaga	cacaga	3.043	0.00117
1145	gacaga	gucaga	2.565	0.00516
1164	gacaga	ggcaca	2.141	0.0161
1165	acacag	gcacag	2.308	0.0105
1166	gacaga	cacaga	2.739	0.00308
1167	acacag	acagaa	2.269	0.0116
1385	gacaga	gccaga	2	0.0227
1437	acacag	auacau	1.744	0.0406
1439	acacag	acauau	1.885	0.0297
Protein: CPEB1(Hs/Mm)		CPEB1(Hs/Mm)
Sequence Position	Motif	K-mer	Z-score	P-value
28	uuuuu	guuuu	1.775	0.0379
29	uuuuu	uuuug	1.891	0.0293
277	uuuuu	uucuu	1.891	0.0293
278	uuuuu	ucuuu	1.891	0.0293
279	uuuuu	cuuuu	1.891	0.0293
280	uuuuu	uuuug	2.007	0.0224
815	uuuuu	uuuug	1.71	0.0436
1114	uuuuu	uuguu	1.659	0.0486
1117	uuuuu	uuguu	1.659	0.0486
1120	uuuuu	uuguu	1.659	0.0486
1137	uuuuu	uucuu	1.659	0.0486
1220	uuuuu	uauuu	2.377	0.00873
1221	uuuuu	auuuu	2.377	0.00873
1222	uuuuu	uuuua	2.783	0.00269
1228	uuuuu	uuauu	2.377	0.00873
1229	uuuuu	uauuu	2.377	0.00873
1230	uuuuu	auuuu	2.377	0.00873
1231	uuuuu	uuuuu	2.913	0.00179
1232	uuuuu	uuuua	2.783	0.00269
1238	uuuuu	uuuau	2.377	0.00873
1239	uuuuu	uuauu	2.377	0.00873
1246	uuuuu	uauuu	2.377	0.00873
1272	uuuuu	uuuau	2.319	0.0102
1285	uuuuu	uauuu	2.319	0.0102
1287	uuuuu	uuuau	2.319	0.0102
1291	uuuuu	uauuu	2.319	0.0102
1292	uuuuu	auuuu	2.319	0.0102
1293	uuuuu	uuuuu	2.913	0.00179
1294	uuuuu	uuuua	2.783	0.00269
1317	uuuuu	auuuu	2.391	0.0084
1318	uuuuu	uuuua	2.804	0.00252
1319	uuuuu	uuuau	2.203	0.0138
1330	uuuuu	guuuu	2.08	0.0188
1331	uuuuu	uuuug	2.254	0.0121
1374	uuuuu	uuugu	1.79	0.0367
1375	uuuuu	uuguu	1.79	0.0367
1376	uuuuu	uguuu	1.79	0.0367
1394	uuuuu	uuucu	1.754	0.0397
1395	uuuuu	uucuu	1.754	0.0397
1442	uuuuu	uauuu	2.319	0.0102
1443	uuuuu	auuuu	2.319	0.0102
1444	uuuuu	uuuuu	2.797	0.00258
1445	uuuuu	uuuua	2.667	0.00383
1456	uuuuu	uauuu	2.319	0.0102
1458	uuuuu	uuuau	2.319	0.0102
1467	uuuuu	uauuu	2.471	0.00674
1469	uuuuu	uuuau	2.471	0.00674
1488	uuuuu	guuuu	2.377	0.00873
1489	uuuuu	uuuuu	2.913	0.00179
1490	uuuuu	uuuua	2.775	0.00276
1491	uuuuu	uuuau	2.377	0.00873
Protein: CPEB2(Hs/Mm)		CPEB2(Hs/Mm)
Sequence Position	Motif	K-mer	Z-score	P-value
26	chuuuuu	guguuuu	2.051	0.0201
27	chuuuuu	uguuuug	1.99	0.0233
276	chuuuuu	cuucuuu	2.459	0.00697
277	chuuuuu	uucuuuu	2.316	0.0103
278	chuuuuu	ucuuuug	2.265	0.0118
279	chuuuuu	cuuuuga	2.133	0.0165
1219	chuuuuu	cuauuuu	3.061	0.0011
1220	chuuuuu	uauuuua	2.592	0.00477
1228	chuuuuu	uuauuuu	2.735	0.00312
1229	chuuuuu	uauuuuu	2.99	0.00139
1230	chuuuuu	auuuuua	2.663	0.00387
1283	chuuuuu	cauauuu	2.622	0.00437
1290	chuuuuu	auauuuu	2.5	0.00621
1291	chuuuuu	uauuuuu	2.939	0.00165
1292	chuuuuu	auuuuua	2.612	0.0045
1316	chuuuuu	cauuuua	2.816	0.00243
1328	chuuuuu	uaguuuu	2.061	0.0197
1360	chuuuuu	caguuug	2.071	0.0192
1372	chuuuuu	ccuuugu	2.561	0.00522
1373	chuuuuu	cuuuguu	2.673	0.00376
1374	chuuuuu	uuuguuu	2.316	0.0103
1392	chuuuuu	cauuucu	2.49	0.00639
1440	chuuuuu	cauauuu	2.582	0.00491
1441	chuuuuu	auauuuu	2.429	0.00757
1442	chuuuuu	uauuuuu	2.735	0.00312
1443	chuuuuu	auuuuua	2.48	0.00657
1487	chuuuuu	gguuuuu	2.551	0.00537
1488	chuuuuu	guuuuua	2.439	0.00736
1489	chuuuuu	uuuuuau	2.337	0.00972
Protein: CPEB4(Hs/Mm)		CPEB4(Hs/Mm)
Sequence Position	Motif	K-mer	Z-score	P-value
26	uuuuuu	guguuu	1.957	0.0252
27	uuuuuu	uguuuu	2.07	0.0192
28	uuuuuu	guuuug	2.052	0.0201
276	uuuuuu	cuucuu	2.287	0.0111
277	uuuuuu	uucuuu	2.13	0.0166
278	uuuuuu	ucuuuu	2.296	0.0108
279	uuuuuu	cuuuug	2.348	0.00944
813	uuuuuu	ucuuuu	1.739	0.041
814	uuuuuu	cuuuug	1.791	0.0366
1113	uuuuuu	auuguu	1.957	0.0252
1116	uuuuuu	guuguu	1.957	0.0252
1119	uuuuuu	guuguu	1.957	0.0252
1136	uuuuuu	cuucuu	2.061	0.0197
1219	uuuuuu	cuauuu	2.696	0.00351
1220	uuuuuu	uauuuu	2.713	0.00333
1221	uuuuuu	auuuua	2.557	0.00528
1227	uuuuuu	auuauu	2.496	0.00628
1228	uuuuuu	uuauuu	2.53	0.0057
1229	uuuuuu	uauuuu	2.713	0.00333
1230	uuuuuu	auuuuu	2.957	0.00155
1231	uuuuuu	uuuuua	2.591	0.00478
1237	uuuuuu	auuuau	2.496	0.00628
1238	uuuuuu	uuuauu	2.53	0.0057
1245	uuuuuu	auauuu	2.487	0.00644
1271	uuuuuu	auuuau	2.443	0.00728
1284	uuuuuu	auauuu	2.443	0.00728
1286	uuuuuu	auuuau	2.443	0.00728
1290	uuuuuu	auauuu	2.443	0.00728
1291	uuuuuu	uauuuu	2.722	0.00324
1292	uuuuuu	auuuuu	3.017	0.00128
1293	uuuuuu	uuuuua	2.626	0.00432
1316	uuuuuu	cauuuu	2.861	0.00211
1317	uuuuuu	auuuua	2.548	0.00542
1318	uuuuuu	uuuuau	2.243	0.0124
1329	uuuuuu	aguuuu	2.243	0.0124
1330	uuuuuu	guuuug	2.235	0.0127
1373	uuuuuu	cuuugu	2.243	0.0124
1374	uuuuuu	uuuguu	2.157	0.0155
1375	uuuuuu	uuguuu	2.157	0.0155
1393	uuuuuu	auuucu	2.113	0.0173
1394	uuuuuu	uuucuu	2.139	0.0162
1441	uuuuuu	auauuu	2.443	0.00728
1442	uuuuuu	uauuuu	2.626	0.00432
1443	uuuuuu	auuuuu	2.878	0.002
1444	uuuuuu	uuuuua	2.539	0.00556
1455	uuuuuu	auauuu	2.461	0.00693
1457	uuuuuu	auuuau	2.461	0.00693
1466	uuuuuu	guauuu	2.609	0.00454
1468	uuuuuu	auuuau	2.6	0.00466
1487	uuuuuu	gguuuu	2.617	0.00444
1488	uuuuuu	guuuuu	2.974	0.00147
1489	uuuuuu	uuuuua	2.591	0.00478
1490	uuuuuu	uuuuau	2.53	0.0057
Protein: DAZ3(Hs/Mm)		DAZ3(Hs/Mm)
Sequence Position	Motif	K-mer	Z-score	P-value
26	uuguuu	guguuu	3.125	0.000889
27	aguuuu	uguuuu	3.457	0.000273
28	uuguuu	guuuug	2.5	0.00621
34	uuguuu	guguug	2.692	0.00355
35	aguuuu	uguugu	3.111	0.000932
49	uuguuu	cugguu	2.279	0.0113
50	uuguuu	ugguuu	2.471	0.00674
51	aguuuu	gguuuc	2.654	0.00398
262	acguuu	uaguuu	2.525	0.00578
263	aguuuu	aguuuc	2.383	0.00859
277	uuguuu	uucuuu	2.481	0.00655
278	acguuu	ucuuuu	2.425	0.00765
279	uuguuu	cuuuug	2.154	0.0156
282	uuguuu	uugauu	2.327	0.00998
812	uuguuu	gucuuu	1.837	0.0331
813	acguuu	ucuuuu	1.788	0.0369
814	uuguuu	cuuuug	1.702	0.0444
820	acguuu	gaguuu	1.788	0.0369
821	aguuuu	aguuug	1.951	0.0255
1114	uuguuu	uuguug	2.606	0.00458
1115	aguuuu	uguugu	2.519	0.00588
1117	uuguuu	uuguug	2.606	0.00458
1118	aguuuu	uguugu	2.519	0.00588
1120	uuguuu	uuguua	2.606	0.00458
1121	aguuuu	uguuaa	2.679	0.00369
1176	acguuu	auguug	2.013	0.0221
1177	aguuuu	uguugu	2.21	0.0136
1179	uuguuu	uuguuc	1.663	0.0482
1180	aguuuu	uguucu	2.21	0.0136
1208	acguuu	gcguua	2.375	0.00877
1209	aguuuu	cguuag	2.272	0.0115
1219	uuguuu	cuauuu	2.644	0.0041
1220	uuguuu	uauuuu	2.394	0.00833
1221	uuguuu	auuuua	2.394	0.00833
1228	uuguuu	uuauuu	2.837	0.00228
1229	uuguuu	uauuuu	2.394	0.00833
1230	uuguuu	auuuuu	2.875	0.00202
1231	uuguuu	uuuuua	2.615	0.00446
1238	uuguuu	uuuauu	2.394	0.00833
1245	uuguuu	auauuu	2.644	0.0041
1266	aguuuu	aguuaa	2.778	0.00273
1284	uuguuu	auauuu	2.538	0.00557
1290	uuguuu	auauuu	2.538	0.00557
1291	uuguuu	uauuuu	2.298	0.0108
1292	uuguuu	auuuuu	2.721	0.00325
1293	uuguuu	uuuuua	2.529	0.00572
1315	acguuu	acauuu	2.987	0.00141
1317	uuguuu	auuuua	2.279	0.0113
1318	uuguuu	uuuuau	2.058	0.0198
1322	uuguuu	auguau	1.952	0.0255
1328	acguuu	uaguuu	2.437	0.0074
1329	aguuuu	aguuuu	2.173	0.0149
1330	uuguuu	guuuug	1.971	0.0244
1360	acguuu	caguuu	2.35	0.00939
1371	acguuu	uccuuu	2.637	0.00418
1374	uuguuu	uuuguu	2.365	0.00902
1375	uuguuu	uuguuu	2.865	0.00209
1391	acguuu	ucauuu	2.675	0.00374
1394	uuguuu	uuucuu	2.308	0.0105
1441	uuguuu	auauuu	2.596	0.00472
1442	uuguuu	uauuuu	2.327	0.00998
1443	uuguuu	auuuuu	2.76	0.00289
1444	uuguuu	uuuuua	2.548	0.00542
1455	uuguuu	auauuu	2.615	0.00446
1464	uuguuu	uuguau	2.625	0.00433
1466	uuguuu	guauuu	2.702	0.00345
1477	uuguuu	auguau	2.317	0.0103
1485	uuguuu	augguu	2.308	0.0105
1486	uuguuu	ugguuu	2.519	0.00588
1487	aguuuu	gguuuu	2.605	0.00459
1488	uuguuu	guuuuu	2.731	0.00316
1489	uuguuu	uuuuua	2.538	0.00557
1490	uuguuu	uuuuau	2.317	0.0103
Protein: DAZAP1(Hs/Mm)		DAZAP1(Hs/Mm)
Sequence Position	Motif	K-mer	Z-score	P-value
826	uagkwwr	gagguau	2.104	0.0177
832	uagkwwr	uaccuag	2.06	0.0197
1096	uagkwwr	uagcaug	1.866	0.031
1187	uagkwwr	uauggag	1.851	0.0321
1201	uauauag	aguauga	1.736	0.0413
1212	uagkwwr	uaggaca	1.791	0.0366
1236	uauauag	aauuuau	2.472	0.00672
1238	uauauag	uuuauua	2.417	0.00782
1244	uauauag	aauauuu	2.681	0.00367
1246	uauauag	uauuuaa	2.639	0.00416
1250	uauauag	uaaauau	2.653	0.00399
1252	uauauag	aauaugu	2.75	0.00298
1254	uagkwwr	uauguga	2.597	0.0047
1265	uagkwwr	gaguuaa	2.687	0.0036
1270	uauauag	aauuuau	2.639	0.00416
1274	uagkwwr	uauguaa	3.149	0.000819
1278	uagkwwr	uaaguca	2.672	0.00377
1283	uauauag	cauauuu	2.694	0.00353
1285	uauauag	uauuuau	2.556	0.00529
1287	uauauag	uuuauau	2.903	0.00185
1289	uauauag	uauauuu	2.792	0.00262
1297	uagkwwr	uaagaag	2.94	0.00164
1321	uauauag	uauguau	2.194	0.0141
1323	uauauag	uguauua	2.153	0.0157
1335	uauauag	gaaauaa	2.278	0.0114
1408	uagkwwr	uaggcuu	1.821	0.0343
1419	uauauag	caaauaa	2.667	0.00383
1421	uauauag	aauaaau	2.653	0.00399
1434	uauauag	cuuauac	2.986	0.00141
1436	uauauag	uauacau	2.903	0.00185
1438	uauauag	uacauau	2.917	0.00177
1440	uauauag	cauauuu	2.903	0.00185
1446	uauauag	uuuaaag	3.069	0.00107
1452	uauauag	gaaauau	3.125	0.000889
1454	uauauag	aauauuu	3.417	0.000317
1456	uauauag	uauuuau	3.153	0.000808
1458	uauauag	uuuauau	3.639	0.000137
1460	uauauag	uauauug	3.722	9.88e-05
1467	uauauag	uauuuau	3.153	0.000808
1469	uauauag	uuuauau	3.639	0.000137
1471	uauauag	uauauaa	4.028	2.81e-05
1476	uauauag	aauguau	3.153	0.000808
1478	uauauag	uguauaa	3.778	7.9e-05
1480	uauauag	uauaaau	3.292	0.000497
1491	uauauag	uuuauac	3.583	0.00017
1499	uauauag	aauaaau	2.847	0.00221
Protein: EIF4G2(Hs/Mm)		EIF4G2(Hs/Mm)
Sequence Position	Motif	K-mer	Z-score	P-value
215	cgccg	ugccg	2.067	0.0194
218	cgccg	cgacg	2.067	0.0194
221	cgccg	cgcgg	2.543	0.0055
305	gcgag	gggag	2.28	0.0113
307	gcgag	gagag	2.28	0.0113
311	gcgag	gggag	2.514	0.00597
315	gcgag	gcgau	2.514	0.00597
333	gcgag	gcaag	1.813	0.0349
492	gguugc	aguugc	1.883	0.0299
509	gguugc	ggcugc	3.247	0.000583
521	gguugc	uguugc	2.844	0.00223
528	gguugc	ugcugc	2.208	0.0136
859	gcgag	gagag	1.813	0.0349
866	gcgag	gugag	1.813	0.0349
877	gcgag	gccag	1.813	0.0349
992	gguugc	agcugc	1.857	0.0317
1010	gguugc	aguggc	2.13	0.0166
1013	gguugc	ggcugc	2.13	0.0166
1094	gguugc	uguagc	2.221	0.0132
1115	gguugc	uguugu	2.221	0.0132
1118	gguugc	uguugu	2.221	0.0132
Protein: ELAVL4(Hs/Mm)		ELAVL4(Hs/Mm)
Sequence Position	Motif	K-mer	Z-score	P-value
277	uuauu	uucuu	2.174	0.0149
278	uuauu	ucuuu	1.927	0.027
279	uuauu	cuuuu	1.927	0.027
280	uuauu	uuuug	1.945	0.0259
283	uuauu	ugauu	2.055	0.0199
1114	uuauu	uuguu	2.569	0.0051
1117	uuauu	uuguu	2.569	0.0051
1120	uuauu	uuguu	2.569	0.0051
1123	uuauu	uuaau	2.239	0.0126
1137	uuauu	uucuu	2.505	0.00612
1219	uuauu	cuauu	2.817	0.00242
1220	uaauu	uauuu	3.265	0.000547
1221	uuauu	auuuu	2.651	0.00401
1222	uuauu	uuuua	2.679	0.00369
1224	uuauu	uuaau	2.761	0.00288
1225	uaauu	uaauu	3.965	3.67e-05
1228	uuauu	uuauu	3.45	0.00028
1229	uaauu	uauuu	3.301	0.000482
1230	uuauu	auuuu	2.651	0.00401
1231	uuauu	uuuuu	3.321	0.000448
1232	uuauu	uuuua	2.679	0.00369
1234	uuauu	uuaau	2.761	0.00288
1235	uaauu	uaauu	3.965	3.67e-05
1239	uuauu	uuauu	3.45	0.00028
1242	uuauu	uuaau	2.761	0.00288
1243	uaauu	uaaua	3.301	0.000482
1245	uuauu	auauu	2.817	0.00242
1246	uaauu	uauuu	3.416	0.000318
1250	uaauu	uaaau	3.416	0.000318
1268	uuauu	uuaau	2.431	0.00753
1269	uaauu	uaauu	3.425	0.000307
1273	uuauu	uuaug	2.505	0.00612
1278	uaauu	uaagu	2.655	0.00397
1284	uuauu	auauu	2.477	0.00662
1285	uaauu	uauuu	2.655	0.00397
1288	uuauu	uuaua	2.505	0.00612
1290	uuauu	auauu	2.477	0.00662
1291	uaauu	uauuu	2.655	0.00397
1292	uuauu	auuuu	2.312	0.0104
1293	uuauu	uuuuu	2.78	0.00272
1294	uuauu	uuuua	2.339	0.00967
1317	uuauu	auuuu	2.294	0.0109
1318	uuauu	uuuua	2.321	0.0101
1320	uuauu	uuaug	2.138	0.0163
1324	uuauu	guauu	2.128	0.0167
1327	uuauu	uuagu	2.092	0.0182
1328	uaauu	uaguu	1.77	0.0384
1330	uuauu	guuuu	1.982	0.0237
1331	uuauu	uuuug	2.009	0.0223
1339	uaauu	uaaua	1.77	0.0384
1342	uaauu	uaaug	1.77	0.0384
1375	uuauu	uuguu	2.477	0.00662
1376	uuauu	uguuu	2.119	0.017
1391	uuauu	ucauu	2.266	0.0117
1395	uuauu	uucuu	2.45	0.00714
1423	uaauu	uaaau	1.77	0.0384
1431	uaauu	uaacu	2.212	0.0135
1435	uuauu	uuaua	2.495	0.0063
1441	uuauu	auauu	2.477	0.00662
1442	uaauu	uauuu	2.434	0.00747
1443	uuauu	auuuu	2.312	0.0104
1444	uuauu	uuuuu	2.78	0.00272
1445	uuauu	uuuua	2.349	0.00941
1455	uuauu	auauu	2.486	0.00646
1456	uaauu	uauuu	2.434	0.00747
1459	uuauu	uuaua	2.514	0.00597
1461	uuauu	auauu	2.477	0.00662
1466	uuauu	guauu	2.624	0.00435
1467	uuauu	uauuu	2.459	0.00697
1470	uuauu	uuaua	2.514	0.00597
1475	uaauu	uaaug	2.212	0.0135
1482	uaauu	uaaau	2.212	0.0135
1488	uuauu	guuuu	2.303	0.0106
1489	uuauu	uuuuu	2.761	0.00288
1490	uuauu	uuuua	2.33	0.0099
1492	uuauu	uuaua	2.468	0.00679
1501	uaauu	uaaau	1.77	0.0384
Protein: ENOX1(Hs/Mm)		ENOX1(Hs/Mm)
Sequence Position	Motif	K-mer	Z-score	P-value
299	hrkacag	cuuacag	1.891	0.0293
321	hrkacag	aacacaa	1.687	0.0458
374	hrkacag	aggacug	2.047	0.0203
584	hrkacag	cacacag	2.172	0.0149
588	hrkacag	cagacag	2.469	0.00677
660	hrkacag	gagaaag	1.844	0.0326
999	hrkacag	ggcacag	2.234	0.0127
1019	hrkacag	aggacau	1.781	0.0375
1024	hrkacag	augacaa	1.656	0.0489
Protein: ESRP2(Hs/Mm)		ESRP2(Hs/Mm)
Sequence Position	Motif	K-mer	Z-score	P-value
82	ugggrad	ugggucu	1.658	0.0487
90	ugggrad	uggagac	1.671	0.0474
780	ugggrad	ugaggag	1.803	0.0357
794	ugggrad	uggugaa	2.276	0.0114
Protein: EWSR1(Hs/Mm)		EWSR1(Hs/Mm)
Sequence Position	Motif	K-mer	Z-score	P-value
305	gggggggg	gggagagg	2.648	0.00405
311	gggggggg	gggagcga	2.507	0.00609
Protein: FMR1(Hs/Mm)		FMR1(Hs/Mm)
Sequence Position	Motif	K-mer	Z-score	P-value
375	kgacarg	ggacugg	2.25	0.0122
380	kgacarg	ggagaug	1.972	0.0243
661	kgacarg	agaaagg	2.361	0.00911
668	kgacarg	agacaug	2.681	0.00367
675	kgacarg	uaacaag	2.486	0.00646
871	kgacarg	gaacaag	2.028	0.0213
1020	kgacarg	ggacaug	3.194	0.000702
1025	kgacarg	ugacaac	2.875	0.00202
Protein: FUBP1(Hs/Mm)		FUBP1(Hs/Mm)
Sequence Position	Motif	K-mer	Z-score	P-value
27	uauuu	uguuu	2.816	0.00243
29	uauuu	uuuug	2.376	0.00875
35	uauuu	uguug	2.32	0.0102
262	uauuu	uaguu	2.064	0.0195
278	uauuu	ucuuu	2.32	0.0102
280	uauuu	uuuug	2.128	0.0167
284	uauuu	gauuu	2.064	0.0195
671	uauguau	cauguaa	2.28	0.0113
687	uauguau	caugugu	2.28	0.0113
689	uauguau	uguguga	1.88	0.0301
813	uauuu	ucuuu	1.992	0.0232
815	uauuu	uuuug	1.792	0.0366
1115	uauuu	uguug	1.84	0.0329
1118	uauuu	uguug	1.84	0.0329
1121	uauuu	uguua	1.84	0.0329
1175	uauguau	uauguug	2.44	0.00734
1183	uauguau	ucucuau	2.307	0.0105
1187	uauguau	uauggag	2.187	0.0144
1199	uauguau	aaaguau	2.307	0.0105
1220	uauuu	uauuu	3.256	0.000565
1222	uauuu	uuuua	2.672	0.00377
1225	uauuu	uaauu	2.6	0.00466
1229	uauuu	uauuu	3.352	0.000401
1231	uauuu	uuuuu	3.288	0.000505
1232	uauuu	uuuua	2.672	0.00377
1235	uauuu	uaauu	2.6	0.00466
1236	uauuu	aauuu	2.6	0.00466
1240	uauuu	uauua	2.744	0.00303
1246	uauuu	uauuu	3.256	0.000565
1254	uauguau	uauguga	3.213	0.000657
1269	uauuu	uaauu	2.592	0.00477
1270	uauguau	aauuuau	3.187	0.000719
1274	uauguau	uauguaa	3.693	0.000111
1285	uauguau	uauuuau	3.36	0.00039
1287	uauguau	uuuauau	3.053	0.00113
1289	uauguau	uauauuu	2.92	0.00175
1291	uauuu	uauuu	3.232	0.000615
1293	uauuu	uuuuu	3.192	0.000706
1294	uauuu	uuuua	2.616	0.00445
1316	uauuu	cauuu	2.456	0.00702
1318	uauuu	uuuua	2.336	0.00975
1321	uauuu	uaugu	1.944	0.0259
1325	uauuu	uauua	2.048	0.0203
1328	uauuu	uaguu	1.944	0.0259
1331	uauuu	uuuug	2.016	0.0219
1356	uauguau	uaugcag	1.773	0.0381
1363	uauguau	uuugaau	1.88	0.0301
1374	uauguau	uuuguuu	2.08	0.0188
1376	uauuu	uguuu	2.456	0.00702
1392	uauuu	cauuu	2.104	0.0177
1442	uauuu	uauuu	3.344	0.000413
1444	uauuu	uuuuu	3.28	0.000519
1445	uauuu	uuuua	2.672	0.00377
1456	uauguau	uauuuau	3.72	9.96e-05
1458	uauguau	uuuauau	3.333	0.00043
1460	uauuu	uauau	2.592	0.00477
1462	uauuu	uauug	2.744	0.00303
1463	uauguau	auuguau	3.813	6.86e-05
1467	uauguau	uauuuau	3.733	9.46e-05
1469	uauguau	uuuauau	3.333	0.00043
1471	uauguau	uauauaa	3.2	0.000687
1476	uauguau	aauguau	4.027	2.82e-05
1489	uauuu	uuuuu	3	0.00135
1490	uauuu	uuuua	2.512	0.006
Protein: FUBP3(Hs/Mm)		FUBP3(Hs/Mm)
Sequence Position	Motif	K-mer	Z-score	P-value
278	uuuau	ucuuu	1.76	0.0392
279	uuuau	cuuuu	1.76	0.0392
282	uuuau	uugau	1.736	0.0413
434	uauau	ucuau	1.748	0.0402
436	uauau	uaucu	1.951	0.0255
1175	uauau	uaugu	2.485	0.00648
1185	uauau	ucuau	2.388	0.00847
1187	uauau	uaugg	2.262	0.0118
1203	uauau	uauga	2.272	0.0115
1220	uauau	uauuu	2.951	0.00158
1221	uuuau	auuuu	2.554	0.00532
1223	uuuau	uuuaa	2.521	0.00585
1224	uuaau	uuaau	4.15	1.66e-05
1225	uauau	uaauu	2.592	0.00477
1227	uuuau	auuau	2.694	0.00353
1228	uuaau	uuauu	3.398	0.000339
1229	uauau	uauuu	3.243	0.000591
1230	uuuau	auuuu	2.554	0.00532
1231	uuuau	uuuuu	3.041	0.00118
1233	uuuau	uuuaa	2.521	0.00585
1234	uuaau	uuaau	4.177	1.48e-05
1235	uauau	uaauu	2.689	0.00358
1238	uuaau	uuuau	3.398	0.000339
1239	uuaau	uuauu	3.398	0.000339
1242	uuaau	uuaau	4.177	1.48e-05
1244	uauau	aauau	2.864	0.00209
1246	uauau	uauuu	3.223	0.000634
1248	uuuau	uuuaa	2.628	0.00429
1249	uuaau	uuaaa	3.478	0.000253
1250	uuaau	uaaau	3.416	0.000318
1252	uauau	aauau	2.903	0.00185
1254	uauau	uaugu	3.427	0.000305
1268	uuaau	uuaau	3.319	0.000452
1269	uauau	uaauu	2.971	0.00148
1272	uuuau	uuuau	3.347	0.000408
1274	uauau	uaugu	3.68	0.000117
1278	uauau	uaagu	3.136	0.000856
1283	uauau	cauau	3.078	0.00104
1285	uauau	uauuu	3.456	0.000274
1287	uuuau	uuuau	3.339	0.00042
1289	uauau	uauau	3.786	7.65e-05
1291	uauau	uauuu	3.456	0.000274
1292	uuuau	auuuu	2.661	0.0039
1293	uuuau	uuuuu	3.223	0.000634
1295	uuuau	uuuaa	2.686	0.00362
1296	uuaau	uuaag	2.212	0.0135
1317	uuuau	auuuu	2.545	0.00546
1319	uuuau	uuuau	2.818	0.00242
1321	uauau	uaugu	2.699	0.00348
1323	uuuau	uguau	2.438	0.00738
1327	uuaau	uuagu	2.212	0.0135
1330	uuuau	guuuu	2.314	0.0103
1338	uuaau	auaau	2.212	0.0135
1341	uuaau	auaau	2.434	0.00747
1356	uauau	uaugc	1.68	0.0465
1367	uauau	aauau	1.767	0.0386
1374	uuuau	uuugu	2.215	0.0134
1376	uuuau	uguuu	1.992	0.0232
1394	uuuau	uuucu	2.215	0.0134
1423	uauau	uaaau	3.029	0.00123
1431	uauau	uaacu	2.583	0.0049
1434	uuuau	cuuau	2.669	0.0038
1436	uauau	uauac	3.272	0.000534
1438	uauau	uacau	3.252	0.000573
1440	uauau	cauau	3.058	0.00111
1442	uauau	uauuu	3.456	0.000274
1443	uuuau	auuuu	2.562	0.0052
1444	uuuau	uuuuu	3.24	0.000598
1446	uuuau	uuuaa	2.636	0.00419
1447	uuaau	uuaaa	2.212	0.0135
1454	uauau	aauau	3.214	0.000655
1456	uauau	uauuu	3.602	0.000158
1458	uuuau	uuuau	3.364	0.000384
1460	uauau	uauau	4.039	2.68e-05
1465	uauau	uguau	3.214	0.000655
1467	uauau	uauuu	3.612	0.000152
1469	uuuau	uuuau	3.496	0.000236
1471	uauau	uauau	4.029	2.8e-05
1473	uauau	uauaa	3.427	0.000305
1474	uuaau	auaau	2.434	0.00747
1478	uauau	uguau	3.214	0.000655
1480	uauau	uauaa	3.427	0.000305
1482	uauau	uaaau	3.612	0.000152
1488	uuuau	guuuu	2.669	0.0038
1489	uuuau	uuuuu	3.24	0.000598
1491	uuuau	uuuau	3.355	0.000397
1493	uauau	uauac	3.262	0.000553
1501	uauau	uaaau	3.049	0.00115
Protein: FXR1(Hs/Mm)		FXR1(Hs/Mm)
Sequence Position	Motif	K-mer	Z-score	P-value
128	aygacr	caugag	1.986	0.0235
337	aygacr	gaugcc	2.071	0.0192
355	aygacr	uuugac	2.529	0.00572
373	aygacr	gaggac	2.443	0.00728
383	aygacr	gauguc	1.757	0.0395
611	aygacr	aacgaa	2.271	0.0116
616	aygacr	auugac	2.314	0.0103
721	aygacr	aacaac	2.557	0.00528
741	aygacr	gauggc	2.286	0.0111
927	aygacr	aaaggc	2.371	0.00887
933	aygacr	aaagaa	2.629	0.00428
948	aygacr	aauaac	3.371	0.000374
951	aygacr	aaccac	3.171	0.00076
958	aygacr	ccugac	2.943	0.00163
966	aygacr	aaccac	3.171	0.00076
973	aygacr	aaugcc	3.414	0.00032
984	aygacr	gcugac	2.443	0.00728
1018	aygacr	caggac	2.829	0.00233
1023	aygacr	caugac	3.171	0.00076
Protein: FXR2(Hs/Mm)		FXR2(Hs/Mm)
Sequence Position	Motif	K-mer	Z-score	P-value
93	dgacrrr	agacugg	2.114	0.0173
102	dgacrrr	ggacaac	2.157	0.0155
618	dgacrrr	ugacaaa	1.871	0.0307
642	dgacrrr	cgacggc	1.8	0.0359
986	dgacrrr	ugacgaa	1.814	0.0348
1020	dgacrrr	ggacaug	2.614	0.00447
1025	dgacrrr	ugacaac	2.329	0.00993
Protein: G3BP2(Hs/Mm)		G3BP2(Hs/Mm)
Sequence Position	Motif	K-mer	Z-score	P-value
126	aggaudr	ugcauga	1.76	0.0392
555	aggaudr	aggagaa	2.04	0.0207
569	aggaudr	aagaugu	1.92	0.0274
739	aggaudr	aagaugg	2.68	0.00368
743	aggaudr	uggcuga	2.373	0.00882
752	aggaudr	aagaugg	2.933	0.00168
756	aggaudr	uggaugc	3.04	0.00118
771	aggaudr	uggauuc	2.613	0.00449
1201	aggaudr	aguauga	2.04	0.0207
Protein: HNRNPA0(Hs/Mm)		HNRNPA0(Hs/Mm)
Sequence Position	Motif	K-mer	Z-score	P-value
108	auuagu	ccuagu	2.013	0.0221
113	uauag	ucuag	2.281	0.0113
115	uauag	uagag	2.022	0.0216
123	auuagu	auuugc	2.103	0.0177
129	auuagu	augaga	2.09	0.0183
240	uauag	ccuag	2	0.0227
242	uauag	uagag	2.056	0.0199
260	auuagu	cguagu	1.885	0.0297
271	uauag	ucuag	2.067	0.0194
822	auuagu	guuuga	2.064	0.0195
830	uauag	uauac	2.506	0.00611
834	uauag	ccuag	2.449	0.00716
836	uauag	uagag	2.528	0.00574
855	auuagu	auuuga	2.333	0.00982
862	auuagu	aguagu	2.115	0.0172
866	auuagu	gugagg	1.987	0.0235
939	uauag	ucuag	1.978	0.024
1075	auuagu	cugagg	2.09	0.0183
1084	auuagu	cuucgg	1.897	0.0289
1108	auuagu	cucaga	1.897	0.0289
1187	uauag	uaugg	1.663	0.0482
1204	auuagu	augagc	2.59	0.0048
1210	auuagu	guuagg	3.282	0.000515
1227	auuagu	auuauu	3.077	0.00105
1241	auuagu	auuaau	2.538	0.00557
1263	auuagu	cugagu	2.436	0.00743
1267	auuagu	guuaau	2.244	0.0124
1277	auuagu	guaagu	2.308	0.0105
1289	uauag	uauau	2.022	0.0216
1326	auuagu	auuagu	2.564	0.00517
1373	auuagu	cuuugu	1.91	0.0281
1397	auuagu	cuugga	2.128	0.0167
1406	uauag	uguag	1.831	0.0336
1412	auuagu	cuuacc	1.897	0.0289
1434	auuagu	cuuaua	1.859	0.0315
1436	uauag	uauac	2.562	0.0052
1448	uauag	uaaag	2.685	0.00363
1460	uauag	uauau	2.685	0.00363
1462	uauag	uauug	2.685	0.00363
1471	uauag	uauau	2.685	0.00363
1473	uauag	uauaa	2.685	0.00363
1480	uauag	uauaa	2.685	0.00363
1493	uauag	uauac	2.64	0.00415
Protein: HNRNPA1(Hs/Mm)		HNRNPA1(Hs/Mm)
Sequence Position	Motif	K-mer	Z-score	P-value
302	duagggw	acaggga	2.365	0.00902
308	duagggw	agaggga	2.365	0.00902
556	guaguagu	ggagaaga	2.131	0.0165
571	guaguagu	gauguagc	2.148	0.0159
574	guaguagu	guagccgc	2.098	0.018
835	duagggw	cuagagu	1.973	0.0242
863	duagggw	guaguga	2.473	0.0067
1076	duagggw	ugagggc	2.568	0.00511
1113	guaguagu	auuguugu	1.984	0.0236
1116	guaguagu	guuguugu	2.344	0.00954
1186	duagggw	cuaugga	2.5	0.00621
1190	guaguagu	ggagaacu	2.115	0.0172
1196	guaguagu	cuaaaagu	2.098	0.018
1211	duagggw	uuaggac	2.446	0.00722
1297	guaguagu	uaagaagu	1.803	0.0357
1303	guaguagu	guaccacu	2.984	0.00142
1324	guaguagu	guauuagu	3.689	0.000113
1384	rgnyag	agccag	2.6	0.00466
1400	rgnyag	ggaaag	1.909	0.0281
Protein: HNRNPA1L2(Hs/Mm)		HNRNPA1L2(Hs/Mm
Sequence Position	Motif	K-mer	Z-score	P-value
835	duagggw	cuagagu	2.113	0.0173
863	duagggw	guaguga	1.859	0.0315
1076	duagggw	ugagggc	2.127	0.0167
1186	duagggw	cuaugga	2.028	0.0213
1320	duagggw	uuaugua	1.915	0.0277
Protein: HNRNPA2B1(Hs/Mm)		HNRNPA2B1(Hs/Mm
Sequence Position	Motif	K-mer	Z-score	P-value
165	duagggw	ugaggga	2.387	0.00849
172	duagggw	agagggc	2.107	0.0176
302	duagggw	acaggga	2.693	0.00354
305	ggggg	gggag	1.744	0.0406
308	duagggw	agaggga	2.693	0.00354
309	ggggg	gaggg	1.744	0.0406
311	ggggg	gggag	1.744	0.0406
555	gguaguag	aggagaag	1.892	0.0292
570	gguaguag	agauguag	1.938	0.0263
694	gguaguag	gaaagcag	1.923	0.0272
752	aggwuhgr	aagaugga	1.927	0.027
835	duagggw	cuagagu	1.827	0.0338
838	gggua	gagua	1.8	0.0359
848	aggwuhgr	agaacaga	3.127	0.000883
853	aggwuhgr	agauuuga	3.255	0.000567
859	gguaguag	gagaguag	2.4	0.0082
860	aggwuhgr	agaguagu	2.873	0.00203
862	gguaguag	aguaguga	2.246	0.0124
863	duagggw	guaguga	2.467	0.00681
1076	duagggw	ugagggc	2.467	0.00681
1094	gguaguag	uguagcau	1.938	0.0263
1115	gguaguag	uguuguug	2.2	0.0139
1186	duagggw	cuaugga	2.373	0.00882
1211	duagggw	uuaggac	2.2	0.0139
1323	gguaguag	uguauuag	2.215	0.0134
Protein: HNRNPC(Hs/Mm)		HNRNPC(Hs/Mm)
Sequence Position	Motif	K-mer	Z-score	P-value
26	huuuuuk	guguuuu	2.107	0.0176
27	huuuuuk	uguuuug	2.027	0.0213
28	huuuuuk	guuuugg	1.982	0.0237
29	uuuuu	uuuug	1.747	0.0403
276	huuuuuk	cuucuuu	1.955	0.0253
277	huuuuuk	uucuuuu	1.955	0.0253
278	huuuuuk	ucuuuug	1.83	0.0336
279	uuuuu	cuuuu	1.89	0.0294
280	uuuuu	uuuug	1.781	0.0375
1113	huuuuuk	auuguug	2.062	0.0196
1114	uuuuu	uuguu	1.671	0.0474
1116	huuuuuk	guuguug	1.911	0.028
1117	uuuuu	uuguu	1.671	0.0474
1120	uuuuu	uuguu	1.671	0.0474
1136	huuuuuk	cuucuuc	1.902	0.0286
1137	uuuuu	uucuu	1.671	0.0474
1219	huuuuuk	cuauuuu	2.777	0.00274
1220	huuuuuk	uauuuua	2.473	0.0067
1221	huuuuuk	auuuuaa	2.723	0.00323
1222	uuuuu	uuuua	2.425	0.00765
1227	huuuuuk	auuauuu	2.991	0.00139
1228	huuuuuk	uuauuuu	2.768	0.00282
1229	huuuuuk	uauuuuu	2.768	0.00282
1230	huuuuuk	auuuuua	3.152	0.000811
1231	uuuuu	uuuuu	2.849	0.00219
1232	uuuuu	uuuua	2.425	0.00765
1237	huuuuuk	auuuauu	2.991	0.00139
1238	huuuuuk	uuuauua	2.473	0.0067
1239	uuuuu	uuauu	2.425	0.00765
1245	huuuuuk	auauuua	2.723	0.00323
1246	uuuuu	uauuu	2.418	0.0078
1271	huuuuuk	auuuaug	2.804	0.00252
1272	uuuuu	uuuau	2.356	0.00924
1284	huuuuuk	auauuua	2.679	0.00369
1285	uuuuu	uauuu	2.356	0.00924
1286	huuuuuk	auuuaua	2.679	0.00369
1287	uuuuu	uuuau	2.356	0.00924
1290	huuuuuk	auauuuu	2.929	0.0017
1291	huuuuuk	uauuuuu	2.732	0.00315
1292	huuuuuk	auuuuua	3.161	0.000786
1293	uuuuu	uuuuu	2.842	0.00224
1294	uuuuu	uuuua	2.418	0.0078
1316	huuuuuk	cauuuua	2.446	0.00722
1317	huuuuuk	auuuuau	2.893	0.00191
1318	uuuuu	uuuua	2.377	0.00873
1319	uuuuu	uuuau	2.068	0.0193
1329	huuuuuk	aguuuug	2.464	0.00687
1330	uuuuu	guuuu	2.096	0.018
1331	uuuuu	uuuug	1.986	0.0235
1373	huuuuuk	cuuuguu	2.429	0.00757
1374	huuuuuk	uuuguuu	2.42	0.00776
1375	huuuuuk	uuguuuc	2.205	0.0137
1376	uuuuu	uguuu	1.836	0.0332
1393	huuuuuk	auuucuu	2.554	0.00532
1394	huuuuuk	uuucuug	2.286	0.0111
1395	uuuuu	uucuu	1.836	0.0332
1441	huuuuuk	auauuuu	2.902	0.00185
1442	huuuuuk	uauuuuu	2.705	0.00342
1443	huuuuuk	auuuuua	3.071	0.00107
1444	uuuuu	uuuuu	2.774	0.00277
1445	uuuuu	uuuua	2.377	0.00873
1455	huuuuuk	auauuua	2.679	0.00369
1456	uuuuu	uauuu	2.377	0.00873
1457	huuuuuk	auuuaua	2.679	0.00369
1458	uuuuu	uuuau	2.377	0.00873
1467	uuuuu	uauuu	2.548	0.00542
1468	huuuuuk	auuuaua	2.687	0.0036
1469	uuuuu	uuuau	2.521	0.00585
1487	huuuuuk	gguuuuu	2.438	0.00738
1488	huuuuuk	guuuuua	2.616	0.00445
1489	uuuuu	uuuuu	2.815	0.00244
1490	uuuuu	uuuua	2.397	0.00826
1491	uuuuu	uuuau	2.397	0.00826
Protein: HNRNPCL1(Hs/Mm)		HNRNPCL1(Hs/Mm
Sequence Position	Motif	K-mer	Z-score	P-value
26	huuuuuk	guguuuu	2.088	0.0184
27	huuuuuk	uguuuug	2	0.0227
28	uuuuu	guuuu	2.068	0.0193
29	uuuuu	uuuug	2.113	0.0173
276	huuuuuk	cuucuuu	1.974	0.0242
277	uuuuu	uucuu	2.173	0.0149
278	uuuuu	ucuuu	2.173	0.0149
279	uuuuu	cuuuu	2.173	0.0149
280	uuuuu	uuuug	2.218	0.0133
813	uuuuu	ucuuu	1.872	0.0306
814	uuuuu	cuuuu	1.872	0.0306
815	uuuuu	uuuug	1.925	0.0271
1113	huuuuuk	auuguug	2.009	0.0223
1114	uuuuu	uuguu	2.023	0.0215
1116	huuuuuk	guuguug	1.86	0.0314
1117	uuuuu	uuguu	2.023	0.0215
1120	uuuuu	uuguu	2.023	0.0215
1136	huuuuuk	cuucuuc	1.851	0.0321
1137	uuuuu	uucuu	2.023	0.0215
1219	huuuuuk	cuauuuu	2.763	0.00286
1220	uuuuu	uauuu	2.654	0.00398
1221	huuuuuk	auuuuaa	2.667	0.00383
1222	uuuuu	uuuua	2.88	0.00199
1227	huuuuuk	auuauuu	2.956	0.00156
1228	huuuuuk	uuauuuu	2.772	0.00279
1229	huuuuuk	uauuuuu	2.772	0.00279
1230	huuuuuk	auuuuua	3.105	0.000951
1231	uuuuu	uuuuu	3.09	0.001
1232	uuuuu	uuuua	2.88	0.00199
1237	huuuuuk	auuuauu	2.956	0.00156
1238	uuuuu	uuuau	2.654	0.00398
1239	uuuuu	uuauu	2.654	0.00398
1245	huuuuuk	auauuua	2.667	0.00383
1246	uuuuu	uauuu	2.654	0.00398
1271	huuuuuk	auuuaug	2.737	0.0031
1272	uuuuu	uuuau	2.609	0.00454
1284	huuuuuk	auauuua	2.614	0.00447
1285	uuuuu	uauuu	2.609	0.00454
1286	huuuuuk	auuuaua	2.614	0.00447
1287	uuuuu	uuuau	2.609	0.00454
1290	huuuuuk	auauuuu	2.886	0.00195
1291	huuuuuk	uauuuuu	2.728	0.00319
1292	huuuuuk	auuuuua	3.105	0.000951
1293	uuuuu	uuuuu	3.083	0.00102
1294	uuuuu	uuuua	2.88	0.00199
1316	huuuuuk	cauuuua	2.404	0.00811
1317	huuuuuk	auuuuau	2.842	0.00224
1318	uuuuu	uuuua	2.88	0.00199
1319	uuuuu	uuuau	2.398	0.00824
1329	huuuuuk	aguuuug	2.412	0.00793
1330	uuuuu	guuuu	2.308	0.0105
1331	uuuuu	uuuug	2.376	0.00875
1373	huuuuuk	cuuuguu	2.43	0.00755
1374	huuuuuk	uuuguuu	2.447	0.0072
1375	huuuuuk	uuguuuc	2.202	0.0138
1376	uuuuu	uguuu	2.158	0.0155
1393	huuuuuk	auuucuu	2.553	0.00534
1394	huuuuuk	uuucuug	2.281	0.0113
1395	uuuuu	uucuu	2.12	0.017
1441	huuuuuk	auauuuu	2.868	0.00207
1442	huuuuuk	uauuuuu	2.702	0.00345
1443	huuuuuk	auuuuua	3.026	0.00124
1444	uuuuu	uuuuu	3.015	0.00128
1445	uuuuu	uuuua	2.812	0.00246
1455	huuuuuk	auauuua	2.623	0.00436
1456	uuuuu	uauuu	2.617	0.00444
1457	huuuuuk	auuuaua	2.623	0.00436
1458	uuuuu	uuuau	2.617	0.00444
1467	uuuuu	uauuu	2.774	0.00277
1468	huuuuuk	auuuaua	2.632	0.00424
1469	uuuuu	uuuau	2.774	0.00277
1487	huuuuuk	gguuuuu	2.43	0.00755
1488	uuuuu	guuuu	2.647	0.00406
1489	uuuuu	uuuuu	3.083	0.00102
1490	uuuuu	uuuua	2.872	0.00204
1491	uuuuu	uuuau	2.647	0.00406
Protein: HNRNPD(Hs/Mm)		HNRNPD(Hs/Mm)
Sequence Position	Motif	K-mer	Z-score	P-value
1203	uauuaa	uaugag	2.122	0.0169
1220	uauuaa	uauuuu	3.268	0.000542
1222	uauuaa	uuuuaa	3.28	0.000519
1226	uauuaa	aauuau	3.354	0.000398
1229	uauuaa	uauuuu	3.28	0.000519
1232	uauuaa	uuuuaa	3.28	0.000519
1236	uauuaa	aauuua	2.841	0.00225
1237	uauuaa	auuuau	2.78	0.00272
1240	uauuaa	uauuaa	3.598	0.00016
1243	uauuaa	uaauau	3.085	0.00102
1246	uauuaa	uauuua	3.305	0.000475
1247	uauuaa	auuuaa	2.817	0.00242
1270	uauuaa	aauuua	2.512	0.006
1271	uauuaa	auuuau	2.451	0.00712
1285	uauuaa	uauuua	2.866	0.00208
1286	uauuaa	auuuau	2.402	0.00815
1291	uauuaa	uauuuu	2.854	0.00216
1294	uauuaa	uuuuaa	2.902	0.00185
1318	uauuaa	uuuuau	3.049	0.00115
1325	uauuaa	uauuag	3.171	0.00076
1339	uauuaa	uaauaa	2.841	0.00225
1442	uauuaa	uauuuu	2.939	0.00165
1445	uauuaa	uuuuaa	2.939	0.00165
1456	uauuaa	uauuua	2.988	0.0014
1457	uauuaa	auuuau	2.476	0.00664
1462	uauuaa	uauugu	2.817	0.00242
1467	uauuaa	uauuua	3	0.00135
1468	uauuaa	auuuau	2.463	0.00689
1473	uauuaa	uauaau	2.805	0.00252
1480	uauuaa	uauaaa	2.829	0.00233
1490	uauuaa	uuuuau	2.878	0.002
Protein: HNRNPDL(Hs/Mm)		HNRNPDL(Hs/Mm)
Sequence Position	Motif	K-mer	Z-score	P-value
614	uaauu	gaauu	1.667	0.0478
626	uaauu	aaauu	1.667	0.0478
675	uaaaa	uaaca	1.653	0.0492
684	uaaaa	uaaca	1.653	0.0492
693	uaaaa	ugaaa	2.066	0.0194
747	uaaaa	ugaaa	1.653	0.0492
748	uaaaa	gaaaa	1.653	0.0492
749	uaaaa	aaaaa	1.653	0.0492
899	uaaaa	caaaa	1.653	0.0492
924	uaaaa	gaaaa	1.653	0.0492
1220	uaauu	uauuu	3	0.00135
1225	uaauu	uaauu	3.857	5.74e-05
1228	uaauu	uuauu	3.029	0.00123
1229	uaauu	uauuu	3.029	0.00123
1235	uaauu	uaauu	3.857	5.74e-05
1238	uauau	uuuau	2.684	0.00364
1239	uaauu	uuauu	3.029	0.00123
1243	uaauu	uaaua	3.59	0.000165
1244	uauau	aauau	2.684	0.00364
1246	uaauu	uauuu	3.086	0.00101
1249	uaaaa	uuaaa	1.653	0.0492
1250	uaauu	uaaau	3.657	0.000128
1252	uauau	aauau	2.693	0.00354
1254	uauau	uaugu	2.693	0.00354
1269	uaauu	uaauu	3.505	0.000228
1272	uauau	uuuau	3.14	0.000845
1274	uauau	uaugu	3.14	0.000845
1278	uaauu	uaagu	2.933	0.00168
1283	uauau	cauau	3.096	0.000981
1285	uauau	uauuu	3.096	0.000981
1287	uauau	uuuau	3.096	0.000981
1289	uauau	uauau	3.535	0.000204
1291	uauau	uauuu	3.096	0.000981
1297	uaauu	uaaga	2.2	0.0139
1311	uaaaa	ugaaa	1.653	0.0492
1319	uauau	uuuau	1.833	0.0334
1321	uauau	uaugu	1.833	0.0334
1323	uauau	uguau	1.833	0.0334
1328	uaauu	uaguu	2.4	0.0082
1334	uaaaa	ugaaa	1.653	0.0492
1339	uaauu	uaaua	2.781	0.00271
1342	uaauu	uaaug	2.695	0.00352
1423	uaauu	uaaau	2.857	0.00214
1431	uaauu	uaacu	2.762	0.00287
1436	uauau	uauac	3.132	0.000868
1438	uauau	uacau	3.132	0.000868
1440	uauau	cauau	3.14	0.000845
1442	uauau	uauuu	3.149	0.000819
1447	uaaaa	uuaaa	1.653	0.0492
1448	uaauu	uaaag	2.486	0.00646
1454	uauau	aauau	3.368	0.000379
1456	uauau	uauuu	3.368	0.000379
1458	uauau	uuuau	3.368	0.000379
1460	uauau	uauau	4.026	2.84e-05
1465	uauau	uguau	3.368	0.000379
1467	uauau	uauuu	3.368	0.000379
1469	uauau	uuuau	3.368	0.000379
1471	uauau	uauau	4.026	2.84e-05
1473	uauau	uauaa	3.368	0.000379
1475	uaauu	uaaug	2.752	0.00296
1478	uauau	uguau	3.368	0.000379
1480	uauau	uauaa	3.368	0.000379
1482	uauau	uaaau	3.368	0.000379
1491	uauau	uuuau	3.14	0.000845
1493	uauau	uauac	3.132	0.000868
1501	uaauu	uaaau	3.048	0.00115
Protein: HNRNPF(Hs/Mm)		HNRNPF(Hs/Mm)
Sequence Position	Motif	K-mer	Z-score	P-value
28	gukgykg	guuuugg	2.082	0.0187
33	gukgykg	gguguug	2.197	0.014
36	gukgykg	guugugc	2.18	0.0146
44	agggu	agggu	2.592	0.00477
82	agggu	ugggu	1.724	0.0424
755	gugkau	auggau	2.411	0.00795
770	gugkau	cuggau	2.554	0.00532
781	gugkau	gaggag	1.839	0.033
1113	gukgykg	auuguug	2.672	0.00377
1116	gukgykg	guuguug	2.984	0.00142
1119	gukgykg	guuguua	2.623	0.00436
1344	gugkau	auggaa	2.339	0.00967
1351	gugkau	guggcu	1.946	0.0258
1405	gugkau	guguag	1.929	0.0269
Protein: HNRNPH1(Hs/Mm)		HNRNPH1(Hs/Mm)
Sequence Position	Motif	K-mer	Z-score	P-value
150	gargag	caagag	2.47	0.00676
170	gargag	gaagag	2.1	0.0179
424	gargag	aaagag	2.37	0.00889
427	gargag	gagaag	2.2	0.0139
447	gargag	caggag	2.15	0.0158
554	gargag	caggag	2.38	0.00866
557	gargag	gagaag	2.44	0.00734
559	gargag	gaagau	2.65	0.00402
664	gargag	aaggag	1.71	0.0436
678	gargag	caagag	2.53	0.0057
703	gargag	aaagag	2.49	0.00639
781	gargag	gaggag	2.19	0.0143
849	gargag	gaacag	2.47	0.00676
861	gargag	gaguag	2.22	0.0132
868	gargag	gaggaa	2.79	0.00264
891	gargag	gaugag	2.21	0.0136
Protein: HNRNPH2(Hs/Mm)		HNRNPH2(Hs/Mm)
Sequence Position	Motif	K-mer	Z-score	P-value
164	gggaggg	cugaggg	1.978	0.024
168	gggaggg	gggaaga	2.033	0.021
171	gggaggg	aagaggg	1.944	0.0259
305	gggaggg	gggagag	2.367	0.00897
307	gggaggg	gagaggg	2.411	0.00795
311	gggaggg	gggagcg	2.4	0.0082
Protein: HNRNPK(Hs/Mm)		HNRNPK(Hs/Mm)
Sequence Position	Motif	K-mer	Z-score	P-value
119	gccca	gccca	1.655	0.049
216	gccca	gccga	1.655	0.049
359	ccawmcc	acauccc	1.826	0.0339
365	ccawmcc	ccaacaa	1.652	0.0493
393	gccca	gcuca	2.109	0.0175
402	gccca	gcccu	2.109	0.0175
410	gccca	gccca	2.564	0.00517
533	ccawmcc	ccuuccc	2.377	0.00873
538	ccawmcc	ccugccc	2.275	0.0115
541	gccca	gcccc	1.655	0.049
542	gccca	cccca	1.655	0.049
551	gccca	cccca	1.655	0.049
578	ccawmcc	ccgcccc	2.145	0.016
583	ccawmcc	ccacaca	2.145	0.016
722	ccawmcc	acaaccu	1.812	0.035
953	ccawmcc	ccacccc	3.797	7.32e-05
958	ccawmcc	ccugacc	3.087	0.00101
963	ccawmcc	cccaacc	3.464	0.000266
964	ccawmcc	ccaacca	3.754	8.7e-05
977	ccawmcc	ccagccu	3.362	0.000387
Protein: HNRNPL(Hs/Mm)		HNRNPL(Hs/Mm)
Sequence Position	Motif	K-mer	Z-score	P-value
132	acacrav	agaccaa	2.028	0.0213
156	acacrav	acaccau	2.352	0.00934
298	amayama	acuuaca	2.92	0.00175
318	amayama	auaaaca	3.52	0.000216
319	uacaca	uaaaca	3.158	0.000794
320	amayama	aaacaca	3.973	3.55e-05
321	uacaca	aacaca	3.5	0.000233
322	amayama	acacaaa	4.013	3e-05
323	uacaca	cacaaa	3.184	0.000726
324	amayama	acaaacu	3.307	0.000472
340	uacaca	gccaca	2.974	0.00147
341	acacrav	ccacaag	3.099	0.000971
366	amayama	caacaaa	2.067	0.0194
368	amayama	acaaaga	1.733	0.0415
581	amayama	ccccaca	3.187	0.000719
582	uacaca	cccaca	3.079	0.00104
583	amayama	ccacaca	3.96	3.75e-05
584	uacaca	cacaca	3.566	0.000181
585	amayama	acacaga	3.907	4.67e-05
586	uacaca	cacaga	3.211	0.000661
587	amayama	acagaca	3.933	4.19e-05
588	uacaca	cagaca	3.066	0.00108
591	amayama	acagcca	3.2	0.000687
595	amayama	ccacuca	3.427	0.000305
596	uacaca	cacuca	3.092	0.000994
597	amayama	acucacc	3.373	0.000372
619	uacaca	gacaaa	2.711	0.00335
620	amayama	acaaaca	3.467	0.000263
621	uacaca	caaaca	2.632	0.00424
622	amayama	aaacaaa	3.027	0.00123
623	uacaca	aacaaa	2.474	0.00668
634	uacaca	uacauc	2.355	0.00926
720	amayama	aaacaac	1.907	0.0283
898	acacrav	acaaaag	2.028	0.0213
961	uacaca	gaccca	1.645	0.05
962	acacrav	acccaac	2.183	0.0145
967	uacaca	accaca	1.789	0.0368
968	acacrav	ccacaaa	2.225	0.013
969	uacaca	cacaaa	1.921	0.0274
999	uacaca	ggcaca	1.789	0.0368
1001	uacaca	cacaga	1.908	0.0282
1002	acacrav	acagaac	2.239	0.0126
1021	uacaca	gacaug	2.079	0.0188
1022	acacrav	acaugac	2.183	0.0145
1165	amayama	gcacaga	2.04	0.0207
1167	amayama	acagaac	1.933	0.0266
1420	amayama	aaauaaa	2.173	0.0149
1436	uacaca	uauaca	2.789	0.00264
1437	amayama	auacaua	2.493	0.00633
1438	uacaca	uacaua	3.026	0.00124
1449	amayama	aaagaaa	1.987	0.0235
1471	uacaca	uauaua	1.816	0.0347
Protein: HNRNPM(Hs/Mm)		HNRNPM(Hs/Mm)
Sequence Position	Motif	K-mer	Z-score	P-value
29	gguugguu	uuuuggug	2.937	0.00166
47	gguugguu	gucugguu	2.635	0.00421
260	gguugguu	cguaguuu	2.079	0.0188
264	gguugguu	guuuccuu	2.032	0.0211
275	gguugguu	gcuucuuu	2	0.0227
280	gguugguu	uuuugauu	2.063	0.0196
757	gguugguu	ggaugcuu	2.063	0.0196
1112	gguugguu	gauuguug	2.048	0.0203
1115	gguugguu	uguuguug	2.079	0.0188
1118	gguugguu	uguuguua	2.095	0.0181
Protein: HNRNPU(Hs/Mm)		HNRNPU(Hs/Mm)
Sequence Position	Motif	K-mer	Z-score	P-value
27	uguauug	uguuuug	3.781	7.81e-05
33	uguauug	gguguug	3.453	0.000277
35	uguauug	uguugug	3.578	0.000173
885	uguauug	ugugcag	1.906	0.0283
1323	uguauug	uguauua	2.313	0.0104
1329	uguauug	aguuuug	2.094	0.0181
1345	uguauug	uggaaag	1.859	0.0315
1394	uguauug	uuucuug	1.859	0.0315
1399	uguauug	uggaaag	1.844	0.0326
1460	uguauug	uauauug	3.094	0.000987
1465	uguauug	uguauuu	3.094	0.000987
1473	uguauug	uauaaug	2.781	0.00271
1478	uguauug	uguauaa	2.656	0.00395
Protein: HNRPLL(Hs/Mm)		HNRPLL(Hs/Mm)
Sequence Position	Motif	K-mer	Z-score	P-value
298	rcahaca	acuuaca	3.241	0.000596
318	rcahaca	auaaaca	3.367	0.00038
320	rcahaca	aaacaca	3.595	0.000162
322	rcahaca	acacaaa	3.595	0.000162
324	rcahaca	acaaacu	3.215	0.000652
368	rcahaca	acaaaga	1.835	0.0333
581	rcahaca	ccccaca	3.608	0.000154
583	rcahaca	ccacaca	4.354	6.68e-06
585	rcahaca	acacaga	4.101	2.06e-05
587	rcahaca	acagaca	4.418	4.98e-06
591	rcahaca	acagcca	3.924	4.35e-05
595	rcahaca	ccacuca	3.937	4.13e-05
620	rcahaca	acaaaca	3.62	0.000147
701	rcahaca	gcaaaga	2.367	0.00897
715	rcahaca	gcagaaa	2.367	0.00897
718	rcahaca	gaaaaca	2.418	0.0078
921	rcahaca	gcagaaa	1.949	0.0256
931	rcahaca	gcaaaga	2.203	0.0138
942	rcahaca	agaugca	2.367	0.00897
964	rcahaca	ccaacca	2.342	0.00959
968	rcahaca	ccacaaa	2.152	0.0157
996	rcahaca	gcaggca	2.443	0.00728
1000	rcahaca	gcacaga	2.443	0.00728
Protein: HuR(Hs/Mm)
Sequence Position	Motif	K-mer	Z-score	P-value
26	uukruuu	guguuuu	2.868	0.00207
31	uukruuu	uuggugu	3	0.00135
49	uukruuu	cugguuu	2.923	0.00173
261	uukruuu	guaguuu	3.077	0.00105
276	uukruuu	cuucuuu	2.747	0.00301
277	uukruuu	uucuuuu	3.11	0.000935
281	uukruuu	uuugauu	3.044	0.00117
282	uukruuu	uugauuu	3.418	0.000315
1113	uukruuu	auuguug	1.89	0.0294
1114	uukruuu	uuguugu	2.022	0.0216
1117	uukruuu	uuguugu	2.022	0.0216
1179	uukruuu	uuguucu	1.692	0.0453
1219	uukruuu	cuauuuu	2.593	0.00476
1223	uukruuu	uuuaauu	2.714	0.00332
1224	uukruuu	uuaauua	2.604	0.00461
1227	uukruuu	auuauuu	2.967	0.0015
1228	uukruuu	uuauuuu	3.066	0.00108
1233	uukruuu	uuuaauu	2.714	0.00332
1234	uukruuu	uuaauuu	3.143	0.000836
1238	uukruuu	uuuauua	2.725	0.00322
1242	uukruuu	uuaauau	2.538	0.00557
1268	uukruuu	uuaauuu	2.813	0.00245
1272	uukruuu	uuuaugu	2.462	0.00691
1287	uukruuu	uuuauau	2.462	0.00691
1289	uukruuu	uauauuu	2.44	0.00734
1290	uukruuu	auauuuu	2.516	0.00593
1319	uukruuu	uuuaugu	2.374	0.0088
1327	uukruuu	uuaguuu	2.835	0.00229
1328	uukruuu	uaguuuu	2.44	0.00734
1370	uukruuu	auccuuu	2.429	0.00757
1374	uukruuu	uuuguuu	3.055	0.00113
1375	uukruuu	uuguuuc	2.637	0.00418
1390	uukruuu	aucauuu	2.714	0.00332
1441	uukruuu	auauuuu	2.264	0.0118
1458	uukruuu	uuuauau	2.22	0.0132
1464	uukruuu	uuguauu	2.769	0.00281
1465	uukruuu	uguauuu	2.626	0.00432
1469	uukruuu	uuuauau	2.604	0.00461
1485	uukruuu	augguuu	3.033	0.00121
1486	uukruuu	ugguuuu	2.648	0.00405
Protein: IGF2BP1(Hs/Mm)
Sequence Position	Motif	K-mer	Z-score	P-value
300	auaca	uuaca	2.22	0.0132
318	auaca	auaaa	2.22	0.0132
320	auaca	aaaca	2.22	0.0132
322	auaca	acaca	2.22	0.0132
1437	auaca	auaca	1.761	0.0391
1472	auaca	auaua	1.761	0.0391
1481	auaca	auaaa	2.22	0.0132
1494	auaca	auacc	2.45	0.00714
1500	auaca	auaaa	2.22	0.0132
Protein: IGF2BP2(Hs/Mm)
Sequence Position	Motif	K-mer	Z-score	P-value
152	caacaca	agagaca	1.671+D1467:D1504	0.0474
154	caacaca	agacacc	1.671	0.0474
294	caacaca	caagacu	2.057	0.0198
298	vmahwca	acuuaca	2.767	0.00283
316	caacaca	cgauaaa	3.043	0.00117
318	vmahwca	auaaaca	3.288	0.000505
320	caacaca	aaacaca	3.529	0.000209
322	caacaca	acacaaa	3.014	0.00129
324	vmahwca	acaaacu	2.726	0.00321
566	vmahwca	ccaaaga	2.589	0.00481
581	caacaca	ccccaca	3.043	0.00117
583	caacaca	ccacaca	3.557	0.000188
585	caacaca	acacaga	3.043	0.00117
587	vmahwca	acagaca	3.26	0.000557
591	vmahwca	acagcca	2.945	0.00161
595	vmahwca	ccacuca	3.26	0.000557
618	caacaca	ugacaaa	2.557	0.00528
620	vmahwca	acaaaca	2.699	0.00348
622	caacaca	aaacaaa	2.457	0.00701
694	vmahwca	gaaagca	2.521	0.00585
701	vmahwca	gcaaaga	2.521	0.00585
718	vmahwca	gaaaaca	2.932	0.00168
736	vmahwca	ccaaaga	2.452	0.0071
849	caacaca	gaacaga	2.4	0.0082
896	caacaca	guacaaa	1.843	0.0327
923	vmahwca	agaaaaa	2.055	0.0199
927	vmahwca	aaaggca	2.329	0.00993
931	vmahwca	gcaaaga	2.301	0.0107
949	vmahwca	auaacca	2.685	0.00363
964	vmahwca	ccaacca	2.603	0.00462
966	caacaca	aaccaca	1.771	0.0383
968	caacaca	ccacaaa	1.929	0.0269
1000	caacaca	gcacaga	1.871	0.0307
1028	caacaca	caacuca	1.729	0.0419
1420	caacaca	aaauaaa	1.786	0.037
1435	caacaca	uuauaca	2.429	0.00757
1437	caacaca	auacaua	2.271	0.0116
1498	caacaca	caauaaa	2.329	0.00993
Protein: IGF2BP3(Hs/Mm)
Sequence Position	Motif	K-mer	Z-score	P-value
298	amahwca	acuuaca	3.164	0.000778
318	amahwca	auaaaca	3.388	0.000352
320	amahwca	aaacaca	3.493	0.000239
322	amahwca	acacaaa	3.164	0.000778
324	amahwca	acaaacu	2.731	0.00316
583	amahwca	ccacaca	2.94	0.00164
585	amahwca	acacaga	2.791	0.00263
587	amahwca	acagaca	3.09	0.001
591	amahwca	acagcca	2.791	0.00263
595	amahwca	ccacuca	3.134	0.000862
620	amahwca	acaaaca	2.672	0.00377
927	amahwca	aaaggca	1.94	0.0262
949	amahwca	auaacca	2.478	0.00661
964	amahwca	ccaacca	2.224	0.0131
966	amahwca	aaccaca	2.343	0.00956
1449	amahwca	aaagaaa	1.731	0.0417
Protein: ILF2(Hs/Mm)
Sequence Position	Motif	K-mer	Z-score	P-value
305	gggugggg	gggagagg	1.922	0.0273
307	gggugggg	gagaggga	1.719	0.0428
838	gggua	gagua	1.8	0.0359
Protein: KHDRBS1(Hs/Mm)
Sequence Position	Motif	K-mer	Z-score	P-value
661	auaaaav	agaaagg	1.763	0.0389
674	auaaaav	guaacaa	1.959	0.0251
677	auaaaav	acaagag	1.969	0.0245
692	auaaaav	gugaaag	2.289	0.011
717	auaaaav	agaaaac	2.113	0.0173
746	auaaaav	cugaaaa	1.66	0.0485
747	auaaaav	ugaaaaa	1.67	0.0475
748	auaaaav	gaaaaag	1.68	0.0465
898	auaaaav	acaaaag	2.113	0.0173
923	auaaaav	agaaaaa	2.464	0.00687
924	auaaaav	gaaaaag	1.928	0.0269
925	auaaaav	aaaaagg	1.866	0.031
1241	auaaaav	auuaaua	1.876	0.0303
1242	auaaaav	uuaauau	1.897	0.0289
1248	auaaaav	uuuaaau	1.887	0.0296
1249	auaaaav	uuaaaua	1.928	0.0269
1338	auaaaav	auaauaa	2.309	0.0105
1341	auaaaav	auaaugg	2.041	0.0206
1422	auaaaav	auaaaug	2.753	0.00295
1446	auaaaav	uuuaaag	2.536	0.00561
1447	auaaaav	uuaaaga	2.505	0.00612
1472	auaaaav	auauaau	2.701	0.00346
1481	auaaaav	auaaaug	3.052	0.00114
1500	auaaaav	auaaaug	3.268	0.000542
Protein: KHDRBS2(Hs/Mm)
Sequence Position	Motif	K-mer	Z-score	P-value
198	aauaaa	aauaag	1.724	0.0424
317	rauaaam	gauaaac	1.682	0.0463
619	rauaaam	gacaaac	1.824	0.0341
623	rauaaam	aacaaau	1.694	0.0451
773	rauaaam	gauucaa	1.718	0.0429
922	rauaaam	cagaaaa	2.094	0.0181
924	rauaaam	gaaaaag	2.035	0.0209
948	rauaaam	aauaacc	2.047	0.0203
1240	aauaaa	uauuaa	2.54	0.00554
1241	aauaaa	auuaau	2.563	0.00519
1247	aauaaa	auuuaa	2.483	0.00651
1248	aauaaa	uuuaaa	2.736	0.00311
1266	aauaaa	aguuaa	2.253	0.0121
1337	rauaaam	aauaaua	1.835	0.0333
1420	rauaaam	aaauaaa	1.647	0.0498
1421	aauaaa	aauaaa	3.31	0.000466
1436	aauaaa	uauaca	2.713	0.00333
1446	aauaaa	uuuaaa	3.138	0.000851
1450	aauaaa	aagaaa	2.483	0.00651
1471	aauaaa	uauaua	2.483	0.00651
1473	aauaaa	uauaau	2.402	0.00815
1480	aauaaa	uauaaa	3.138	0.000851
1499	aauaaa	aauaaa	3.632	0.000141
Protein: KHDRBS3(Hs/Mm)
Sequence Position	Motif	K-mer	Z-score	P-value
198	aauaaa	aauaag	1.678	0.0467
291	aauaaa	aaucaa	1.711	0.0435
317	aauaaa	gauaaa	2.056	0.0199
619	auaaav	gacaaa	1.925	0.0271
623	auaaav	aacaaa	1.802	0.0358
660	auaaav	gagaaa	1.67	0.0475
748	auaaav	gaaaaa	2.009	0.0223
897	auaaav	uacaaa	1.915	0.0277
922	auaaav	cagaaa	2.443	0.00728
924	auaaav	gaaaaa	2.632	0.00424
948	auaaav	aauaac	2.425	0.00765
1222	aauaaa	uuuuaa	2.133	0.0165
1223	aauaaa	uuuaau	2.589	0.00481
1232	aauaaa	uuuuaa	2.444	0.00726
1233	aauaaa	uuuaau	2.589	0.00481
1240	aauaaa	uauuaa	2.667	0.00383
1241	aauaaa	auuaau	2.644	0.0041
1247	aauaaa	auuuaa	2.511	0.00602
1248	aauaaa	uuuaaa	2.944	0.00162
1267	aauaaa	guuaau	2.3	0.0107
1294	aauaaa	uuuuaa	1.922	0.0273
1295	aauaaa	uuuaag	2	0.0227
1337	aauaaa	aauaau	2.222	0.0131
1340	aauaaa	aauaau	2.411	0.00795
1421	aauaaa	aauaaa	3.389	0.000351
1436	aauaaa	uauaca	2.9	0.00187
1445	aauaaa	uuuuaa	2.722	0.00324
1446	aauaaa	uuuaaa	3.367	0.00038
1450	aauaaa	aagaaa	2.644	0.0041
1471	aauaaa	uauaua	2.922	0.00174
1473	aauaaa	uauaau	2.9	0.00187
1480	aauaaa	uauaaa	3.611	0.000153
1499	aauaaa	aauaaa	3.756	8.63e-05
Protein: KHSRP(Hs/Mm)
Sequence Position	Motif	K-mer	Z-score	P-value
27	uguau	uguuu	2.776	0.00275
277	uuuuu	uucuu	1.939	0.0263
278	uuuuu	ucuuu	1.763	0.0389
279	uuuuu	cuuuu	1.763	0.0389
280	uuuuu	uuuug	1.763	0.0389
283	uuuuu	ugauu	1.71	0.0436
1114	uuuuu	uuguu	2.252	0.0122
1117	uuuuu	uuguu	2.252	0.0122
1120	uuuuu	uuguu	2.252	0.0122
1123	uuuuu	uuaau	1.863	0.0312
1137	uuuuu	uucuu	2.252	0.0122
1175	uguau	uaugu	1.776	0.0379
1185	uguau	ucuau	2.131	0.0165
1201	uguau	aguau	2.084	0.0186
1219	uuuuu	cuauu	2.351	0.00936
1220	uuuuu	uauuu	2.405	0.00809
1221	uuuuu	auuuu	2.405	0.00809
1222	uuuuu	uuuua	2.405	0.00809
1224	uuuuu	uuaau	2.351	0.00936
1225	uuuuu	uaauu	2.351	0.00936
1228	uuuuu	uuauu	3.023	0.00125
1229	uguau	uauuu	2.486	0.00646
1230	uuuuu	auuuu	2.405	0.00809
1231	uuuuu	uuuuu	3.053	0.00113
1232	uuuuu	uuuua	2.405	0.00809
1234	uuuuu	uuaau	2.351	0.00936
1235	uuuuu	uaauu	2.351	0.00936
1238	uguau	uuuau	2.495	0.0063
1239	uuuuu	uuauu	3.023	0.00125
1242	uuuuu	uuaau	2.351	0.00936
1245	uuuuu	auauu	2.351	0.00936
1246	uguau	uauuu	2.43	0.00755
1254	uguau	uaugu	2.206	0.0137
1268	uuuuu	uuaau	2.084	0.0186
1269	uuuuu	uaauu	2.084	0.0186
1272	uguau	uuuau	2.692	0.00355
1273	uuuuu	uuaug	2.084	0.0186
1274	uguau	uaugu	2.355	0.00926
1276	uguau	uguaa	2.43	0.00755
1284	uuuuu	auauu	2.084	0.0186
1285	uguau	uauuu	2.654	0.00398
1287	uguau	uuuau	2.682	0.00366
1288	uuuuu	uuaua	2.084	0.0186
1289	uguau	uauau	2.813	0.00245
1290	uuuuu	auauu	2.084	0.0186
1291	uguau	uauuu	2.654	0.00398
1292	uuuuu	auuuu	2.137	0.0163
1293	uuuuu	uuuuu	2.519	0.00588
1294	uuuuu	uuuua	2.137	0.0163
1317	uuuuu	auuuu	2.137	0.0163
1318	uuuuu	uuuua	2.13	0.0166
1319	uguau	uuuau	2.336	0.00975
1320	uuuuu	uuaug	1.679	0.0466
1321	uguau	uaugu	2.075	0.019
1323	uguau	uguau	2.673	0.00376
1324	uuuuu	guauu	1.679	0.0466
1327	uuuuu	uuagu	1.679	0.0466
1330	uuuuu	guuuu	1.733	0.0415
1331	uuuuu	uuuug	1.733	0.0415
1365	uguau	ugaau	2.037	0.0208
1374	uuuuu	uuugu	1.939	0.0263
1375	uuuuu	uuguu	2.206	0.0137
1376	uguau	uguuu	2.449	0.00716
1391	uuuuu	ucauu	1.885	0.0297
1394	uuuuu	uuucu	1.939	0.0263
1395	uuuuu	uucuu	2.206	0.0137
1435	uuuuu	uuaua	2.076	0.0189
1441	uuuuu	auauu	2.084	0.0186
1442	uguau	uauuu	2.935	0.00167
1443	uuuuu	auuuu	2.137	0.0163
1444	uguau	uuuuu	2.682	0.00366
1445	uuuuu	uuuua	2.137	0.0163
1455	uuuuu	auauu	2.084	0.0186
1456	uguau	uauuu	3.103	0.000958
1458	uguau	uuuau	3.131	0.000871
1459	uuuuu	uuaua	2.084	0.0186
1460	uguau	uauau	3.383	0.000358
1461	uuuuu	auauu	2.084	0.0186
1465	uguau	uguau	3.682	0.000116
1466	uuuuu	guauu	2.275	0.0115
1467	uguau	uauuu	3.103	0.000958
1469	uguau	uuuau	3.131	0.000871
1470	uuuuu	uuaua	2.084	0.0186
1471	uguau	uauau	3.383	0.000358
1478	uguau	uguau	3.682	0.000116
1488	uuuuu	guuuu	2.137	0.0163
1489	uguau	uuuuu	2.813	0.00245
1490	uuuuu	uuuua	2.137	0.0163
1491	uguau	uuuau	2.953	0.00157
1492	uuuuu	uuaua	2.076	0.0189
Protein: LIN28A(Hs/Mm)
Sequence Position	Motif	K-mer	Z-score	P-value
90	hggagwa	uggagac	2.189	0.0143
97	hggagwa	uggaggg	1.878	0.0302
101	hggagwa	gggacaa	2.014	0.022
425	hggagwa	aagagaa	1.959	0.0251
555	hggagwa	aggagaa	1.784	0.0372
658	hggagwa	cugagaa	2.432	0.00751
665	hggagwa	aggagac	2.473	0.0067
679	hggagwa	aagagua	2.486	0.00646
782	hggagwa	aggagac	2.338	0.00969
794	hggagwa	uggugaa	2.73	0.00317
818	hggagwa	uggaguu	1.811	0.0351
836	hggagwa	uagagua	1.932	0.0267
1189	hggagwa	uggagaa	2.541	0.00553
Protein: MATR3(Hs/Mm)
Sequence Position	Motif	K-mer	Z-score	P-value
160	maucuur	cauccug	1.973	0.0242
187	maucuur	cagcuug	1.662	0.0483
206	maucuur	auucuug	1.757	0.0395
273	maucuur	uagcuuc	1.946	0.0258
276	maucuur	cuucuuu	2.122	0.0169
785	maucuur	agacuug	1.946	0.0258
801	maucuur	aaucauc	1.662	0.0483
1033	maucuur	caucuca	1.676	0.0469
1047	maucuur	cagcuuu	2.149	0.0158
1113	maucuur	auuguug	2	0.0227
1136	maucuur	cuucuuc	2.189	0.0143
1150	maucuur	aaaccug	2.432	0.00751
1170	maucuur	gaacuua	1.73	0.0418
1175	maucuur	uauguug	1.865	0.0311
1283	maucuur	cauauuu	1.973	0.0242
1306	maucuur	ccacuug	2.378	0.0087
1316	maucuur	cauuuua	2.311	0.0104
1394	maucuur	uuucuug	1.865	0.0311
1431	maucuur	uaacuua	2.122	0.0169
1440	maucuur	cauauuu	2.514	0.00597
1454	maucuur	aauauuu	2.581	0.00493
1460	maucuur	uauauug	2.419	0.00778
Protein: MBNL1(Hs/Mm)
Sequence Position	Motif	K-mer	Z-score	P-value
188	gcuugc	agcuug	3.143	0.000836
456	cgcuu	agcua	1.838	0.033
509	cgcuu	ggcug	1.825	0.034
512	cgcuu	ugcuc	1.813	0.0349
528	cgcuu	ugcug	1.925	0.0271
988	gcgcagc	acgaagc	2.056	0.0199
991	gcgcagc	aagcugc	2.278	0.0114
992	cgcuu	agcug	1.987	0.0235
994	gcgcagc	cugcagg	2.306	0.0106
1012	gcgcagc	uggcugc	2.278	0.0114
1015	gcgcagc	cugcagg	2.056	0.0199
1044	gcgcagc	gcgcagc	2.889	0.00193
1063	gcgcagc	cugcagu	2.236	0.0127
1068	gcgcagc	guccagc	2.236	0.0127
1072	gcuugc	agccug	2.13	0.0166
1097	gcuugc	agcaug	2.091	0.0183
Protein: MSI1(Hs/Mm)
Sequence Position	Motif	K-mer	Z-score	P-value
260	auuaguu	cguaguu	2.698	0.00349
271	auuaguu	ucuagcu	2.032	0.0211
675	uagca	uaaca	1.817	0.0346
684	uagca	uaaca	1.817	0.0346
696	uagca	aagca	1.923	0.0272
699	uagca	cagca	1.923	0.0272
1191	uagca	gagaa	1.846	0.0324
1200	uaguwrg	aaguaug	1.924	0.0272
1210	auuaguu	guuagga	2.476	0.00664
1212	uagca	uagga	1.663	0.0482
1227	auuaguu	auuauuu	2.524	0.0058
1244	auuaguu	aauauuu	2.333	0.00982
1265	uaguwrg	gaguuaa	2.015	0.022
1328	uaguwrg	uaguuuu	1.682	0.0463
1454	auuaguu	aauauuu	1.937	0.0264
1484	auuaguu	aaugguu	1.952	0.0255
1495	uagca	uacca	1.817	0.0346
Protein: NOVA1(Hs/Mm)
Sequence Position	Motif	K-mer	Z-score	P-value
805	aucac	aucac	1.781	0.0375
949	aucac	auaac	1.781	0.0375
952	aucac	accac	1.781	0.0375
967	aucac	accac	1.781	0.0375
1021	uucauaa	gacauga	1.933	0.0266
1031	uucauaa	cucaucu	2.367	0.00897
1036	uucauaa	cucauuc	2.35	0.00939
1438	uucauaa	uacauau	2.5	0.00621
Protein: NUPL2(Hs/Mm)
Sequence Position	Motif	K-mer	Z-score	P-value
42	caaagg	caaggg	1.67	0.0475
289	caaagg	caaauc	1.659	0.0486
301	caaagg	uacagg	1.943	0.026
307	caaagg	gagagg	1.943	0.026
325	caaagg	caaacu	1.773	0.0381
621	aaaauaa	caaacaa	1.961	0.0249
622	aaaauaa	aaacaaa	1.857	0.0317
694	caaagg	gaaagc	1.989	0.0234
702	aaaauaa	caaagag	2.338	0.00969
704	caaagg	aagagg	1.75	0.0401
719	aaaauaa	aaaacaa	2.766	0.00284
737	aaaauaa	caaagau	2.61	0.00453
748	aaaauaa	gaaaaag	2.026	0.0214
749	aaaauaa	aaaaaga	2.364	0.00904
750	aaaauaa	aaaagau	2.39	0.00842
889	caaagg	cagaug	1.739	0.041
899	caaagg	caaaag	2.136	0.0163
900	caaagg	aaaagu	2.489	0.00641
923	aaaauaa	agaaaaa	2.545	0.00546
924	aaaauaa	gaaaaag	2.312	0.0104
925	caaagg	aaaaag	2.773	0.00278
926	caaagg	aaaagg	2.705	0.00342
932	aaaauaa	caaagaa	2.545	0.00546
1335	aaaauaa	gaaauaa	1.974	0.0242
1347	caaagg	gaaagu	1.67	0.0475
1401	caaagg	gaaagu	2.489	0.00641
1419	caaagg	caaaua	2.477	0.00662
1423	caaagg	uaaaug	2.898	0.00188
1424	caaagg	aaaugg	2.455	0.00704
1448	caaagg	uaaaga	2.409	0.008
1449	aaaauaa	aaagaaa	1.961	0.0249
1452	aaaauaa	gaaauau	2	0.0227
1482	caaagg	uaaaug	2.727	0.0032
1483	caaagg	aaaugg	2.261	0.0119
1501	caaagg	uaaaug	2.932	0.00168
1502	caaagg	aaaugg	2.477	0.00662
Protein: PABPC1(Hs/Mm)
Sequence Position	Motif	K-mer	Z-score	P-value
199	araaaam	auaagaa	1.941	0.0261
202	araaaam	agaaauu	1.971	0.0244
318	araaaam	auaaaca	2.186	0.0144
322	araaaam	acacaaa	2.108	0.0175
620	araaaam	acaaaca	2.451	0.00712
622	araaaam	aaacaaa	2.412	0.00793
661	araaaam	agaaagg	1.765	0.0388
717	araaaam	agaaaac	2.902	0.00185
718	araaaam	gaaaaca	2.48	0.00657
719	araaaam	aaaacaa	2.657	0.00394
747	araaaam	ugaaaaa	2.696	0.00351
748	araaaam	gaaaaag	2.275	0.0115
749	araaaam	aaaaaga	2.627	0.00431
898	araaaam	acaaaag	2.49	0.00639
923	araaaam	agaaaaa	3.265	0.000547
924	araaaam	gaaaaag	2.51	0.00604
925	araaaam	aaaaagg	2.52	0.00587
1311	araaaam	ugaaaca	2	0.0227
1334	araaaam	ugaaaua	2.01	0.0222
1338	araaaam	auaauaa	1.735	0.0414
1420	araaaam	aaauaaa	1.824	0.0341
1449	araaaam	aaagaaa	2.343	0.00956
1451	araaaam	agaaaua	2.49	0.00639
Protein: PABPC3(Hs/Mm)
Sequence Position	Motif	K-mer	Z-score	P-value
317	raaaacm	gauaaac	2.205	0.0137
318	raaaacm	auaaaca	2.318	0.0102
320	raaaacm	aaacaca	2.114	0.0173
324	raaaacm	acaaacu	1.943	0.026
694	raaaacm	gaaagca	2.795	0.0026
718	raaaacm	gaaaaca	3.614	0.000151
721	raaaacm	aacaacc	2.92	0.00175
847	raaaacm	cagaaca	1.727	0.0421
924	raaaacm	gaaaaag	2.795	0.0026
925	raaaacm	aaaaagg	2.5	0.00621
948	raaaacm	aauaacc	2.602	0.00463
1148	raaaacm	agaaacc	1.852	0.032
1149	raaaacm	gaaaccu	1.773	0.0381
Protein: PABPC4(Hs/Mm)
Sequence Position	Motif	K-mer	Z-score	P-value
198	aaaaaar	aauaaga	1.955	0.0253
200	aaaaaar	uaagaaa	1.873	0.0305
201	aaaaaar	aagaaau	1.927	0.027
318	aaaaaar	auaaaca	2.109	0.0175
320	aaaaaar	aaacaca	2.055	0.0199
322	aaaaaar	acacaaa	2	0.0227
366	aaaaaar	caacaaa	1.882	0.0299
367	aaaaaar	aacaaag	1.973	0.0242
368	aaaaaar	acaaaga	2.036	0.0209
424	aaaaaar	aaagaga	1.655	0.049
620	aaaaaar	acaaaca	2.382	0.00861
621	aaaaaar	caaacaa	2.2	0.0139
622	aaaaaar	aaacaaa	2.482	0.00653
623	aaaaaar	aacaaau	2.2	0.0139
716	aaaaaar	cagaaaa	2.4	0.0082
717	aaaaaar	agaaaac	2.609	0.00454
718	aaaaaar	gaaaaca	2.627	0.00431
719	aaaaaar	aaaacaa	2.718	0.00328
720	aaaaaar	aaacaac	2.455	0.00704
747	aaaaaar	ugaaaaa	2.573	0.00504
748	aaaaaar	gaaaaag	2.727	0.0032
749	aaaaaar	aaaaaga	2.918	0.00176
750	aaaaaar	aaaagau	2.473	0.0067
897	aaaaaar	uacaaaa	1.827	0.0338
898	aaaaaar	acaaaag	2.527	0.00575
922	aaaaaar	cagaaaa	2.555	0.00531
923	aaaaaar	agaaaaa	3.018	0.00127
924	aaaaaar	gaaaaag	2.8	0.00256
925	aaaaaar	aaaaagg	2.827	0.00235
932	aaaaaar	caaagaa	2.5	0.00621
933	aaaaaar	aaagaau	2.5	0.00621
1195	aaaaaar	acuaaaa	1.864	0.0312
1198	aaaaaar	aaaagua	1.9	0.0287
1335	aaaaaar	gaaauaa	1.936	0.0264
1336	aaaaaar	aaauaau	1.936	0.0264
1337	aaaaaar	aauaaua	1.964	0.0248
1419	aaaaaar	caaauaa	1.964	0.0248
1420	aaaaaar	aaauaaa	2.182	0.0146
1421	aaaaaar	aauaaau	1.964	0.0248
1448	aaaaaar	uaaagaa	1.973	0.0242
1449	aaaaaar	aaagaaa	2.309	0.0105
1450	aaaaaar	aagaaau	2.027	0.0213
1451	aaaaaar	agaaaua	2.209	0.0136
1498	aaaaaar	caauaaa	2.564	0.00517
1499	aaaaaar	aauaaau	2.564	0.00517
Protein: PABPC5(Hs/Mm)
Sequence Position	Motif	K-mer	Z-score	P-value
623	agaaadu	aacaaau	1.977	0.024
624	agaaadu	acaaauu	2.205	0.0137
693	agaaadu	ugaaagc	2.148	0.0159
717	agaaadu	agaaaac	2.159	0.0154
898	agaaadu	acaaaag	1.852	0.032
899	agaaadu	caaaagu	1.795	0.0363
923	agaaadu	agaaaaa	2.943	0.00163
925	agaaadu	aaaaagg	2.216	0.0133
933	agaaadu	aaagaau	2.216	0.0133
935	agaaadu	agaaucu	2.318	0.0102
1169	agaaadu	agaacuu	1.83	0.0336
1334	agaaadu	ugaaaua	2.193	0.0142
1336	agaaadu	aaauaau	2.216	0.0133
1346	agaaadu	ggaaagu	2.227	0.013
1400	agaaadu	ggaaagu	1.818	0.0345
1450	agaaadu	aagaaau	2.023	0.0215
1451	agaaadu	agaaaua	2.295	0.0109
1499	agaaadu	aauaaau	2.625	0.00433
Protein: PABPN1(Hs/Mm)
Sequence Position	Motif	K-mer	Z-score	P-value
151	araaga	aagaga	2.093	0.0182
169	araaga	ggaaga	1.704	0.0442
202	araaga	agaaau	1.713	0.0434
423	araaga	gaaaga	1.972	0.0243
425	araaga	aagaga	1.972	0.0243
426	araaga	agagaa	1.907	0.0283
428	araaga	agaagc	2.13	0.0166
555	araaga	aggaga	2.296	0.0108
558	araaga	agaaga	2.667	0.00383
567	araaga	caaaga	2.056	0.0199
661	araaga	agaaag	2.269	0.0116
663	araaga	aaagga	2.333	0.00982
665	araaga	aggaga	2.574	0.00503
677	araaga	acaaga	2.833	0.00231
700	araaga	agcaaa	2.528	0.00574
702	araaga	caaaga	2.593	0.00476
717	araaga	agaaaa	2.815	0.00244
719	araaga	aaaaca	2.611	0.00451
737	araaga	caaaga	2.574	0.00503
747	araaga	ugaaaa	1.741	0.0408
750	araaga	aaaaga	2.167	0.0151
848	araaga	agaaca	2.611	0.00451
850	araaga	aacaga	2.315	0.0103
890	araaga	agauga	2.454	0.00706
898	araaga	acaaaa	2.639	0.00416
900	araaga	aaaagu	2.435	0.00745
923	araaga	agaaaa	2.843	0.00223
926	araaga	aaaagg	2.13	0.0166
932	araaga	caaaga	2.13	0.0166
Protein: PABPN1L(Hs/Mm)
Sequence Position	Motif	K-mer	Z-score	P-value
198	aaaaa	aauaa	1.732	0.0416
201	aaaaa	aagaa	1.732	0.0416
202	aaaaa	agaaa	1.732	0.0416
318	aaaaa	auaaa	1.732	0.0416
320	aaaaa	aaaca	1.732	0.0416
324	aaaaa	acaaa	1.732	0.0416
620	aaaaa	acaaa	1.833	0.0334
622	aaaaa	aaaca	1.833	0.0334
623	aaaaa	aacaa	1.833	0.0334
624	aaaaa	acaaa	1.833	0.0334
703	aaaaa	aaaga	2.043	0.0205
717	aaaaa	agaaa	2.065	0.0195
718	aaaaa	gaaaa	2.065	0.0195
719	aaaaa	aaaac	2.21	0.0136
720	aaaaa	aaaca	2.065	0.0195
721	aaaaa	aacaa	2.065	0.0195
738	aaaaa	aaaga	2.449	0.00716
748	aaaaa	gaaaa	2.355	0.00926
749	aaaaa	aaaaa	2.826	0.00236
750	aaaaa	aaaag	2.674	0.00375
751	aaaaa	aaaga	2.355	0.00926
898	aaaaa	acaaa	1.971	0.0244
899	aaaaa	caaaa	2.065	0.0195
900	aaaaa	aaaag	2.681	0.00367
923	aaaaa	agaaa	2.464	0.00687
924	aaaaa	gaaaa	2.464	0.00687
925	aaaaa	aaaaa	2.978	0.00145
926	aaaaa	aaaag	2.717	0.00329
933	aaaaa	aaaga	2.391	0.0084
934	aaaaa	aagaa	2.391	0.0084
948	aaaaa	aauaa	2.406	0.00806
1198	aaaaa	aaaag	1.645	0.05
1313	aaaaa	aaaca	1.87	0.0307
1336	aaaaa	aaaua	1.899	0.0288
1337	aaaaa	aauaa	1.899	0.0288
1340	aaaaa	aauaa	1.841	0.0328
1420	aaaaa	aaaua	1.804	0.0356
1421	aaaaa	aauaa	1.804	0.0356
1422	aaaaa	auaaa	1.804	0.0356
1449	aaaaa	aaaga	1.87	0.0307
1450	aaaaa	aagaa	1.87	0.0307
1451	aaaaa	agaaa	1.87	0.0307
1453	aaaaa	aaaua	1.87	0.0307
1481	aaaaa	auaaa	1.804	0.0356
1499	aaaaa	aauaa	2.536	0.00561
1500	aaaaa	auaaa	2.536	0.00561
Protein: PCBP1(Hs/Mm)
Sequence Position	Motif	K-mer	Z-score	P-value
361	agcccc	aucccc	1.856	0.0317
439	agcccc	cucccc	2.033	0.021
451	agcccc	agccca	2.022	0.0216
532	ccwwhcc	gccuucc	2.909	0.00181
533	ccwwhcc	ccuuccc	3.519	0.000217
537	ccwwhcc	cccugcc	3.208	0.000668
538	ccwwhcc	ccugccc	3.26	0.000557
540	agcccc	ugcccc	3.256	0.000565
545	ccwwhcc	caguacc	2.805	0.00252
548	agcccc	uacccc	3.1	0.000968
549	agcccc	accccc	3.033	0.00121
576	agcccc	agccgc	2.156	0.0155
579	agcccc	cgcccc	2.578	0.00497
593	agcccc	agccac	2.156	0.0155
953	ccwwhcc	ccacccc	2.156	0.0155
954	agcccc	cacccc	2.256	0.012
958	ccwwhcc	ccugacc	2.468	0.00679
963	ccwwhcc	cccaacc	2.416	0.00785
Protein: PCBP2(Hs/Mm)
Sequence Position	Motif	K-mer	Z-score	P-value
438	ccyycch	ucucccc	1.95	0.0256
439	uuccc	cuccc	1.661	0.0484
440	uuccc	ucccc	1.661	0.0484
441	ccyycch	ccccucc	1.763	0.0389
442	ccyycch	cccucca	2.488	0.00642
451	uuccc	agccc	1.807	0.0354
[truncated: 1,774 more rows]
